# Supplementary material for: Identification of novel pathways linking epithelial-to-mesenchymal transition with resistance to HER2-targeted therapy
Source: Oncotarget. 2016 Feb 11;7(10):11539–52. doi: 10.18632/oncotarget.7317 (PMC4905492; doi:10.18632/oncotarget.7317)
Supplement: Supplementary file 2 [file oncotarget-07-11539-s002.xlsx]

## Sheet: RPPA antibodies
Supplementary Table S1: Antibodies used for RPPA
Target protein (residue)	Species	Clonality	Clone number	Catalog number	Suppliera	Pathway
Bid	Rabbit	Monoclonal	Y8	ab32060	abcam	Cell cycle and apoptosis
Bim	Rabbit	Monoclonal	Y36	ab32158	abcam	Cell cycle and apoptosis
Phospho-Bim (pSer69)	Rabbit	Monoclonal	D7E11	4585	Cell Signaling Technology	Cell cycle and apoptosis
c-Jun	Rabbit	Monoclonal	E254	ab32137	abcam	Cell cycle and apoptosis
c-Myc	Rabbit	Monoclonal	D84C12	5605	Cell Signaling Technology	Transcription
Phospho-c-Myc (pThr58, pSer62)	Rabbit	Monoclonal	E203	ab32029	abcam	Transcription
Phospho-Cdc25c (pSer216)	Rabbit	Monoclonal	63F9	4901	Cell Signaling Technology	Cell cycle and apoptosis
CDK2	Rabbit	Monoclonal	E304	ab32147	abcam	Cell cycle and apoptosis
Phospho-CrkL (pTyr207)	Rabbit	Polyclonal	–	3181	Cell Signaling Technology	Cell cycle and apoptosis
Phospho-Cyclin D1 (pThr286)	Rabbit	Monoclonal	D29B3	3300	Cell Signaling Technology	Cell cycle and apoptosis
GSK3β	Rabbit	Monoclonal	27C10	9315	Cell Signaling Technology	Akt signaling
Phospho-GSK3α/β (pSer21/Ser9)	Rabbit	Polyclonal	–	9331	Cell Signaling Technology	Akt signaling
Phospho-GSK3β (pSer9)	Rabbit	Polyclonal	–	9336	Cell Signaling Technology	Akt signaling
JNK2	Rabbit	Monoclonal	56G8	9258	Cell Signaling Technology	Cell cycle and apoptosis
MEK1/2	Rabbit	Polyclonal	–	9122	Cell Signaling Technology	MAPK signaling
Met	Rabbit	Polyclonal	–	4560	Cell Signaling Technology	MAPK signaling
mTOR	Rabbit	Polyclonal	–	2972	Cell Signaling Technology	Akt signaling
p70 S6 kinase	Rabbit	Polyclonal	–	9202	Cell Signaling Technology	Akt signaling
Phospho-p70 S6 kinase (pThr389)	Rabbit	Monoclonal	E175	ab32359	abcam	Akt signaling
PI3 kinase p110α	Rabbit	Monoclonal	C73F8	4249	Cell Signaling Technology	Akt signaling
Phospho-PKC (pan) (pSer660 (βII))	Rabbit	Polyclonal	–	9371	Cell Signaling Technology	MAPK signaling
PLCγ1	Rabbit	Polyclonal	–	2822	Cell Signaling Technology	MAPK signaling
Phospho-PLCγ1 (pTyr783)	Rabbit	Polyclonal	–	2821	Cell Signaling Technology	MAPK signaling
Prohibitin	Rabbit	Polyclonal	–	sc-28259	Santa Cruz Biotechnology	Cell cycle and apoptosis
PTEN	Rabbit	Polyclonal	–	9552	Cell Signaling Technology	Akt signaling
Phospho-S6 ribosomal protein (pSer235, pSer236)	Rabbit	Polyclonal	–	2211	Cell Signaling Technology	Akt signaling
Phospho-Smad2/3 (pSer465/Ser423, pSer467/Ser425)	Rabbit	Monoclonal	D6G10	9510b	Cell Signaling Technology	Transcription
Src	Rabbit	Monoclonal	36D10	2109	Cell Signaling Technology	Akt signaling
Phospho-Src (family) (pTyr416)	Rabbit	Polyclonal	–	2101	Cell Signaling Technology	Akt signaling
Stat3	Rabbit	Polyclonal	–	9132b	Cell Signaling Technology	Transcription
Stat5	Rabbit	Polyclonal	–	44-368G	Life Technologies	Transcription
Phospho-Stat5 (pTyr694)	Rabbit	Polyclonal	–	9351	Cell Signaling Technology	Transcription
Survivin	Rabbit	Monoclonal	71G4B7	2808	Cell Signaling Technology	Cell cycle and apoptosis
aabcam, Cambridge, UK; Cell Signaling Technology, Danvers, MA, USA; Santa Cruz Biotechnology, Heidelberg, Germany; Life Technologies, Paisley, UK.
bProduct discontinued.
