# Supplementary material for: Identification of novel pathways linking epithelial-to-mesenchymal transition with resistance to HER2-targeted therapy
Source: Oncotarget. 2016 Feb 11;7(10):11539–52. doi: 10.18632/oncotarget.7317 (PMC4905492; doi:10.18632/oncotarget.7317)
Supplement: Supplementary file 3 [file oncotarget-07-11539-s003.xlsx]

## Sheet: A. Proteomes
Supplementary Table S2: Proteomic analysis of parental and AZD8931-resistant cells. A. Proteins identified by proteomic analysis of lysates of parental SKBR3 and AZD8931-resistant SKBR3-AZDRc cells. Proteins with fewer than two peptides used for quantification or with p ≥ 0.05 (one-way ANOVA) were excluded from further differential analysis; these entries are shaded in gray.
#	GI accession	RefSeq accession	UniProtKB accession	Gene name	Protein name	Peptide count	Peptides used for quantification	Protein coverage (%)	Confidence score	Normalized abundance							p-value (ANOVA)	−log10(p-value)	Parental/Resistant ratio	log2(Parental/Resistant ratio)
										AZD8931-resistant SKBR3-AZDRc cells				Parental SKBR3 cells
										Biol. rep. 1	Biol. rep. 2	Biol. rep. 3		Biol. rep. 1	Biol. rep. 2	Biol. rep. 3
547	55743075	NP_001078.2	Q13685	AAMP	angio-associated migratory cell protein	2	2	6	46.05	1.61481e+06	1.40063e+06	1.8765e+06		719561	616230	728719	0.00101878	2.99192	0.422022	-1.24461
381	109148542	NP_001596.2	P49588	AARS	alanyl-tRNA synthetase, cytoplasmic	3	3	4.6	202.29	1.48638e+07	1.00829e+07	1.24727e+07		2.8141e+06	2.56699e+06	2.12942e+06	0.000325096	3.48799	0.200712	-2.3168
439	108773782	NP_002931.2	P61221	ABCE1	ATP-binding cassette sub-family E member 1	3	3	4.7	79.37	1.24149e+07	1.10588e+07	1.02429e+07		5.08085e+06	5.77669e+06	5.61673e+06	0.00046722	3.33048	0.48861	-1.03325
820	10947137	NP_005683.2	Q9UG63	ABCF2	ATP-binding cassette sub-family F member 2 isoform b	2	2	4.6	78.45	2.35568e+06	1.26443e+06	1.29459e+06		571572	354523	440819	0.00697205	2.15664	0.278128	-1.84618
609	4501853	NP_001598.1	P09110	ACAA1	3-ketoacyl-CoA thiolase, peroxisomal isoform a	2	2	9.7	97.75	1.21177e+06	939719	915252		2.86189e+06	2.17563e+06	2.6022e+06	0.00160469	2.79461	2.49115	1.31681
955	38679960	NP_942131.1	Q13085	ACACA	acetyl-CoA carboxylase 1 isoform 1	2	2	0.5	47.55	682565	641629	654509		515545	395819	336039	0.0193737	1.71279	0.630414	-0.665629
39	4557231	NP_000007.1	P11310	ACADM	medium-chain specific acyl-CoA dehydrogenase, mitochondrial isoform a precursor	2	2	6.9	103.13	513423	542937	593310		3.4518e+06	3.22861e+06	3.5701e+06	3.74414e-06	5.42665	6.21368	2.63545
73	4557237	NP_000010.1	P24752	ACAT1	acetyl-CoA acetyltransferase, mitochondrial precursor	6	6	23.7	369.57	4.12414e+06	4.22133e+06	3.58108e+06		2.18495e+07	2.02364e+07	1.9803e+07	1.00469e-05	4.99797	5.18917	2.3755
385	148539872	NP_005882.2	Q9BWD1	ACAT2	acetyl-CoA acetyltransferase, cytosolic	2	2	12.8	87.44	752278	410279	632417		4.7482e+06	4.49385e+06	5.0888e+06	0.000330567	3.48074	7.98388	2.99709
585	15826852	NP_073572.2	Q9H3P7	ACBD3	Golgi resident protein GCP60	2	1	5.5	93.46	243867	390036	428324		1.4044e+06	1.37161e+06	1.48737e+06	0.00128716	2.89037	4.01363	2.00491
742	7662238	NP_055792.1	Q9UKV3	ACIN1	apoptotic chromatin condensation inducer in the nucleus isoform 1	2	2	3.4	98.9	739919	871385	683343		2.98283e+06	2.47794e+06	5.59608e+06	0.00413394	2.38364	4.81854	2.2686
123	38569421	NP_001087.2	P53396	ACLY	ATP-citrate synthase isoform 1	15	15	22.9	950.69	2.56573e+07	2.16849e+07	2.37366e+07		9.7754e+07	8.54045e+07	9.02461e+07	2.72399e-05	4.56479	3.8465	1.94355
1235	4501867	NP_001089.1	Q99798	ACO2	aconitate hydratase, mitochondrial precursor	7	7	17.1	461.61	1.91833e+07	1.54874e+07	1.65436e+07		2.0861e+07	1.80252e+07	1.70505e+07	0.367634	0.434584	1.09221	0.127246
973	4757714	NP_004291.1	P24666	ACP1	low molecular weight phosphotyrosine protein phosphatase isoform c	2	2	18.4	110.94	2.48247e+06	3.0038e+06	2.45812e+06		3.81535e+06	3.22834e+06	3.56766e+06	0.0230825	1.63672	1.3357	0.4176
240	42794752	NP_004448.2	O95573	ACSL3	long-chain-fatty-acid--CoA ligase 3	5	5	10.8	290.42	4.80494e+06	4.79301e+06	4.50852e+06		1.65023e+07	1.28944e+07	1.39297e+07	0.000123184	3.90945	3.07138	1.61889
653	213688375	NP_001135417.1	P62736	ACTA2	actin, aortic smooth muscle	10	2	30.8	566.13	1.1967e+07	9.12951e+06	9.39056e+06		1.02616e+08	4.42171e+07	5.65013e+07	0.00223733	2.65027	6.66955	2.73759
1236	4501885	NP_001092.1	P60709	ACTB	actin, cytoplasmic 1	22	11	67.2	2344.4	8.01866e+08	3.44155e+08	4.73952e+08		4.96021e+08	3.08722e+08	3.61817e+08	0.36925	0.43268	0.720111	-0.473709
928	194097350	NP_001123476.1	P12814	ACTN1	alpha-actinin-1 isoform a	10	2	13.3	372.83	6.00024e+06	5.62281e+06	5.33818e+06		4.3987e+06	3.25668e+06	3.07594e+06	0.0155258	1.80895	0.632697	-0.660413
695	12025678	NP_004915.2	O43707	ACTN4	alpha-actinin-4	10	2	12.6	506.08	7.35137e+06	7.90565e+06	7.48842e+06		6.55908e+06	6.36215e+06	6.55152e+06	0.00295565	2.52935	0.856117	-0.22412
664	5031569	NP_005727.1	P61163	ACTR1A	alpha-centractin	2	2	10.4	91.47	7.87405e+06	5.81984e+06	6.42047e+06		3.557e+06	3.39051e+06	3.66423e+06	0.00233952	2.63087	0.527571	-0.922564
1115	5031573	NP_005712.1	P61158	ACTR3	actin-related protein 3	6	6	25.6	295.72	5.06621e+07	3.52704e+07	3.99085e+07		3.43307e+07	2.86754e+07	3.26912e+07	0.0899209	1.04614	0.760462	-0.395053
568	70166852	NP_001102.2	P55265	ADAR	double-stranded RNA-specific adenosine deaminase isoform a	4	4	1.9	176.22	1.98518e+06	1.30187e+06	1.57528e+06		5.78956e+06	4.722e+06	6.39796e+06	0.0011566	2.93682	3.47765	1.79811
1093	71565154	NP_000662.3	P11766	ADH5	alcohol dehydrogenase class-3	3	3	22.2	121.3	8.16139e+06	5.1482e+06	6.24215e+06		9.37566e+06	9.40552e+06	8.43961e+06	0.0657498	1.18211	1.39224	0.477412
15	32484973	NP_001114.2	P55263	ADK	adenosine kinase isoform a	3	3	18	237.09	271263	291802	321957		9.09853e+06	1.08141e+07	1.03345e+07	1.01538e-06	5.99337	34.1766	5.09494
1218	34577063	NP_001117.2	P30520	ADSS	adenylosuccinate synthetase isozyme 2	4	4	14.3	222.27	7.67976e+06	5.14463e+06	6.06546e+06		6.05785e+06	4.93495e+06	4.67152e+06	0.269714	0.569096	0.829245	-0.27013
464	5453541	NP_006399.1	O95994	AGR2	anterior gradient protein 2 homolog precursor	3	3	24	118.68	934312	1.13675e+06	933510		3.40565e+06	3.28199e+06	4.73559e+06	0.000580461	3.23623	3.80195	1.92674
1282	9951915	NP_000678.1	P23526	AHCY	adenosylhomocysteinase isoform 1	5	5	14.6	224.23	1.17878e+07	1.09896e+07	1.09332e+07		1.30437e+07	1.06583e+07	8.3418e+06	0.63903	0.194478	0.950556	-0.0731562
763	21361647	NP_006612.2	O43865	AHCYL1	putative adenosylhomocysteinase 2	2	2	4.5	47.59	1.5398e+06	1.59192e+06	1.66648e+06		2.13272e+06	1.93509e+06	2.22881e+06	0.00473691	2.3245	1.31229	0.392085
679	61743954	NP_001611.1	Q09666	AHNAK	neuroblast differentiation-associated protein AHNAK isoform 1	62	62	14	3093.45	6.83915e+08	5.75231e+08	5.20482e+08		3.20644e+08	2.68479e+08	3.21825e+08	0.0025997	2.58508	0.511876	-0.966134
901	6912280	NP_036243.1	O95433	AHSA1	activator of 90 kDa heat shock protein ATPase homolog 1	4	4	12.7	164.68	5.52195e+06	5.26677e+06	5.22358e+06		1.09511e+07	9.75105e+06	7.24977e+06	0.0119037	1.92432	1.74566	0.803769
223	45006986	NP_004748.2	Q12904	AIMP1	aminoacyl tRNA synthase complex-interacting multifunctional protein 1 isoform a precursor	6	6	28.8	384.82	4.25882e+06	3.54852e+06	4.3489e+06		1.33454e+07	1.18654e+07	1.25194e+07	9.96155e-05	4.00167	3.10377	1.63402
1314	201860300	NP_003968.2	O00170	AIP	AH receptor-interacting protein	2	2	7.9	57.74	2.28761e+06	2.22722e+06	2.0989e+06		2.30212e+06	2.50505e+06	1.7026e+06	0.824085	0.0840278	0.984282	-0.0228569
102	4502013	NP_001616.1	P54819	AK2	adenylate kinase 2, mitochondrial isoform a	4	4	22.2	158.45	6.92712e+06	6.10919e+06	6.12255e+06		1.64788e+07	1.65192e+07	1.63981e+07	2.18461e-05	4.66063	2.57824	1.36638
54	5174391	NP_006057.1	P14550	AKR1A1	alcohol dehydrogenase [NADP+]	2	2	12.3	107.79	305318	293189	322553		4.25143e+06	3.49689e+06	3.34437e+06	6.01156e-06	5.22101	12.0434	3.59017
598	25777732	NP_000681.2	P05091	ALDH2	aldehyde dehydrogenase, mitochondrial precursor	9	8	24.6	380.48	2.40444e+07	2.65478e+07	2.39971e+07		5.08261e+07	4.34984e+07	4.04162e+07	0.00145584	2.83689	1.80643	0.853145
167	25777734	NP_003739.2	P30038	ALDH4A1	delta-1-pyrroline-5-carboxylate dehydrogenase, mitochondrial isoform a precursor	2	2	2.8	130.8	2.24629e+06	2.2213e+06	2.45036e+06		5.34774e+06	4.89912e+06	4.88511e+06	5.32618e-05	4.27358	2.18735	1.12918
52	188035924	NP_001173.2	P49419	ALDH7A1	alpha-aminoadipic semialdehyde dehydrogenase	2	2	8	142.12	163245	162402	212128		4.6674e+06	3.9838e+06	4.30283e+06	5.62212e-06	5.2501	24.0882	4.59025
314	4557305	NP_000025.1	P04075	ALDOA	fructose-bisphosphate aldolase A	22	21	69	1969.37	3.94671e+08	3.41827e+08	3.86929e+08		7.87222e+08	7.635e+08	7.09021e+08	0.000214402	3.66877	2.01147	1.00825
107	4885063	NP_005156.1	P09972	ALDOC	fructose-bisphosphate aldolase C	2	1	14.8	193	184821	140673	137117		1.3385e+06	1.43368e+06	1.44262e+06	2.30267e-05	4.63777	9.1109	3.18759
35	4502101	NP_000691.1	P04083	ANXA1	annexin A1	2	2	6.9	103.18	2.90984e+07	2.03203e+07	2.57889e+07		416745	448940	462254	3.31369e-06	5.47969	0.017657	-5.82362
450	4757756	NP_004030.1	P07355	ANXA2	annexin A2 isoform 2	14	14	39.5	889.25	3.00585e+08	2.83573e+08	2.75163e+08		1.68353e+08	1.39758e+08	1.56916e+08	0.00051146	3.29119	0.541156	-0.885883
76	91807122	NP_001621.2	P13928	ANXA8L2	annexin A8-like protein 2	5	5	15.6	182.31	7.55302e+06	7.43146e+06	9.16788e+06		1.2592e+06	1.20434e+06	1.20423e+06	1.08263e-05	4.96552	0.15186	-2.71919
1294	27477041	NP_036437.1	O94973	AP2A2	AP-2 complex subunit alpha-2	2	2	3.7	62.23	3.11835e+06	2.02494e+06	2.7353e+06		2.37908e+06	2.35394e+06	2.61733e+06	0.700175	0.154793	0.932951	-0.100126
854	4557469	NP_001273.1	P63010	AP2B1	AP-2 complex subunit beta isoform b	4	4	8.9	152.68	1.45138e+07	1.21046e+07	1.24513e+07		1.01139e+07	9.10793e+06	9.06385e+06	0.00859711	2.06565	0.72398	-0.465978
1012	14917109	NP_004059.2	Q96CW1	AP2M1	AP-2 complex subunit mu isoform a	2	2	7.4	109.68	1.96518e+06	1.84798e+06	1.92704e+06		3.04736e+06	2.34446e+06	2.33012e+06	0.0329201	1.48254	1.34524	0.427865
493	18375501	NP_001632.2	P27695	APEX1	DNA-(apurinic or apyrimidinic site) lyase	5	5	17.3	233.94	6.99293e+06	5.77294e+06	6.13199e+06		1.15681e+07	1.21121e+07	1.35055e+07	0.000742891	3.12907	1.96772	0.976527
814	5729730	NP_006586.1	Q9BZZ5	API5	apoptosis inhibitor 5 isoform b	2	2	6.7	129.37	5.58192e+06	5.48538e+06	5.49137e+06		4.95769e+06	4.63596e+06	5.00056e+06	0.00670646	2.17351	0.881364	-0.18219
274	4502171	NP_000476.1	P07741	APRT	adenine phosphoribosyltransferase isoform a	2	2	20	156.42	532087	392180	431362		3.33135e+06	2.42915e+06	2.61895e+06	0.000156054	3.80673	6.18123	2.62789
218	11863154	NP_001646.2	P48444	ARCN1	coatomer subunit delta isoform 1	5	5	15.5	186.65	1.08235e+07	9.89714e+06	1.06066e+07		1.75673e+07	1.75183e+07	1.86902e+07	9.53009e-05	4.0209	1.71658	0.779536
1209	4502201	NP_001649.1	P84077	ARF1	ADP-ribosylation factor 1	9	3	55.2	475.46	1.13316e+07	8.24196e+06	9.45772e+06		1.4131e+07	1.14112e+07	9.76738e+06	0.244102	0.612429	1.21626	0.282452
165	4502205	NP_001651.1	P18085	ARF4	ADP-ribosylation factor 4	7	2	43.3	378.64	3.86947e+06	3.24779e+06	3.69746e+06		1.02804e+07	1.0212e+07	9.66262e+06	5.1948e-05	4.28443	2.78833	1.4794
911	4502209	NP_001653.1	P84085	ARF5	ADP-ribosylation factor 5	8	2	43.3	417.4	3.79273e+06	3.00777e+06	3.03131e+06		2.31434e+06	2.09184e+06	1.76141e+06	0.0132957	1.87629	0.62731	-0.67275
245	4757768	NP_004300.1	P52565	ARHGDIA	rho GDP-dissociation inhibitor 1 isoform a	3	3	15.7	283.63	2.43258e+07	2.23912e+07	2.4583e+07		4.68701e+07	4.59037e+07	5.19674e+07	0.000127569	3.89426	2.03003	1.0215
1044	5453704	NP_006398.1	O75915	ARL6IP5	PRA1 family protein 3	2	2	16	68.42	3.1526e+06	3.18662e+06	3.03525e+06		2.93015e+06	2.37816e+06	2.45186e+06	0.0444288	1.35234	0.827799	-0.272648
343	5031601	NP_005711.1	O15143	ARPC1B	actin-related protein 2/3 complex subunit 1B	4	4	19.4	311.12	1.48666e+07	1.49167e+07	1.43269e+07		2.20679e+07	2.03592e+07	2.05163e+07	0.000246944	3.6074	1.42696	0.512943
981	5031599	NP_005722.1	O15144	ARPC2	actin-related protein 2/3 complex subunit 2	2	2	7.7	120.62	8.81394e+06	8.0338e+06	8.53417e+06		7.1256e+06	6.71193e+06	5.60564e+06	0.0245389	1.61015	0.766025	-0.384537
1260	5031597	NP_005710.1	O15145	ARPC3	actin-related protein 2/3 complex subunit 3	2	2	7.3	84.26	5.84048e+06	4.50306e+06	4.97475e+06		4.99435e+06	4.22769e+06	5.02981e+06	0.503351	0.298129	0.930381	-0.104107
210	5031595	NP_005709.1	P59998	ARPC4	actin-related protein 2/3 complex subunit 4 isoform a	2	2	17.9	149.37	641532	896683	933050		6.48453e+06	6.44747e+06	5.68746e+06	8.73417e-05	4.05878	7.53438	2.91349
78	16950633	NP_446464.1	P00966	ASS1	argininosuccinate synthase	5	5	18.9	271.76	2.80037e+06	3.3278e+06	2.89659e+06		1.71875e+07	1.75204e+07	1.56454e+07	1.09113e-05	4.96212	5.57946	2.48013
150	283436222	NP_001164006.1	Q9NVI7	ATAD3A	ATPase family AAA domain-containing protein 3A isoform 2	5	5	11.4	171.82	3.99311e+06	3.5323e+06	3.84063e+06		1.55201e+07	1.27467e+07	1.40359e+07	4.09544e-05	4.3877	3.72185	1.89602
1256	20127454	NP_004035.2	P31939	ATIC	bifunctional purine biosynthesis protein PURH	5	5	13.3	162.95	1.10206e+07	7.20016e+06	7.0309e+06		1.05266e+07	8.23281e+06	9.2842e+06	0.493963	0.306306	1.11057	0.151296
454	21361181	NP_000692.2	P05023	ATP1A1	sodium/potassium-transporting ATPase subunit alpha-1 isoform a	12	7	16.2	737.11	1.06001e+07	1.03918e+07	8.06639e+06		3.47194e+07	2.80036e+07	2.83323e+07	0.000521202	3.28299	3.13353	1.64779
1190	4502285	NP_001672.1	P16615	ATP2A2	sarcoplasmic/endoplasmic reticulum calcium ATPase 2 isoform 2	5	2	7.8	365.21	1.03137e+07	7.12154e+06	6.52515e+06		1.07857e+07	8.70852e+06	1.0078e+07	0.214351	0.668874	1.23421	0.303591
685	28373103	NP_005164.2	Q93084	ATP2A3	sarcoplasmic/endoplasmic reticulum calcium ATPase 3 isoform a	4	1	6.7	232.08	739316	446393	304666		2.84913e+06	2.42548e+06	3.41535e+06	0.0027095	2.56711	5.83072	2.54367
208	4757810	NP_004037.1	P25705	ATP5A1	ATP synthase subunit alpha, mitochondrial precursor	10	10	20.8	510.59	3.66682e+07	4.14595e+07	3.6123e+07		1.0324e+08	9.93364e+07	9.06896e+07	8.45574e-05	4.07285	2.56686	1.36001
1027	32189394	NP_001677.2	P06576	ATP5B	ATP synthase subunit beta, mitochondrial precursor	12	12	41.6	798.79	8.05708e+07	8.5069e+07	7.66687e+07		1.03074e+08	9.80935e+07	8.7438e+07	0.0387959	1.41121	1.19107	0.252255
90	4502303	NP_001688.1	P48047	ATP5O	ATP synthase subunit O, mitochondrial precursor	2	2	16	161.51	371252	489085	413656		5.22515e+06	4.46375e+06	4.42651e+06	1.53872e-05	4.81284	11.0797	3.46984
798	47717100	NP_998784.1	Q9UI12	ATP6V1H	V-type proton ATPase subunit H isoform 2	3	3	11.8	146.19	1.88623e+06	1.25874e+06	1.34058e+06		3.49118e+06	2.77963e+06	3.28445e+06	0.00579426	2.237	2.13023	1.09101
749	14043024	NP_004272.2	O95817	BAG3	BAG family molecular chaperone regulator 3	2	2	6.8	119.12	1.41162e+06	1.05131e+06	1.10617e+06		378958	203441	154720	0.00423734	2.37291	0.206528	-2.27559
386	5453565	NP_006331.1	Q9UQB8	BAIAP2	brain-specific angiogenesis inhibitor 1-associated protein 2 isoform 3	2	2	7.7	81.51	6.83184e+06	5.26163e+06	4.88637e+06		1.32812e+06	1.62626e+06	1.45271e+06	0.000333699	3.47664	0.259549	-1.94592
1310	4758112	NP_004631.1	Q13838	BAT1	spliceosome RNA helicase BAT1	6	3	22.7	299.15	1.01478e+07	9.99876e+06	9.50133e+06		1.07731e+07	8.75705e+06	9.74818e+06	0.815435	0.0886109	0.987536	-0.0180944
360	191251777	NP_003648.2	O75363	BCAS1	breast carcinoma-amplified sequence 1	5	5	20.7	264.03	3.23885e+06	3.76086e+06	3.78112e+06		1.22789e+07	1.03029e+07	1.40048e+07	0.000287093	3.54198	3.39368	1.76285
870	21327667	NP_056016.1	Q14137	BOP1	ribosome biogenesis protein BOP1	3	3	9.7	105.41	1.3968e+07	9.52045e+06	1.01646e+07		6.60979e+06	5.08286e+06	5.11468e+06	0.00938782	2.02744	0.49943	-1.00165
979	20070130	NP_001198.2	P20290	BTF3	transcription factor BTF3 isoform B	2	2	46.9	181.64	1.54564e+07	8.52814e+06	1.22562e+07		6.23121e+06	3.29251e+06	5.19561e+06	0.0242619	1.61508	0.406154	-1.2999
1309	4757880	NP_004716.1	O43684	BUB3	mitotic checkpoint protein BUB3 isoform a	2	2	7.9	98.15	1.04677e+07	8.08973e+06	9.03026e+06		9.76103e+06	7.91828e+06	9.15195e+06	0.802003	0.0958238	0.97258	-0.040111
251	7661744	NP_054757.1	Q9Y6E2	BZW2	basic leucine zipper and W2 domain-containing protein 2	2	2	6.7	123.85	1.5369e+06	1.16212e+06	1.29046e+06		5.76903e+06	4.85949e+06	5.62807e+06	0.000133611	3.87416	4.07485	2.02675
474	7706322	NP_057123.1	Q9Y224	C14ORF166	homeobox prox 1	2	2	10.2	60.92	657890	879065	960903		3.63271e+06	3.11659e+06	2.75876e+06	0.000648219	3.18828	3.80648	1.92846
71	4502491	NP_001203.1	Q07021	C1QBP	complement component 1 Q subcomponent-binding protein, mitochondrial precursor	6	6	33.7	362.09	7.61516e+06	6.39014e+06	7.254e+06		7.38118e+07	6.1619e+07	6.24292e+07	8.98963e-06	5.04626	9.30698	3.21831
826	7656952	NP_055227.1	Q9HB71	CACYBP	calcyclin-binding protein isoform 1	2	2	10.5	58.27	2.47146e+06	3.76026e+06	3.17636e+06		6.20593e+06	6.26665e+06	5.44554e+06	0.00722949	2.14089	1.90455	0.929448
307	18105007	NP_004332.2	P27708	CAD	CAD protein	3	3	1.5	92.93	5.92116e+06	5.42072e+06	5.2326e+06		2.62524e+06	2.98964e+06	2.76189e+06	0.000205784	3.68659	0.505401	-0.984498
41	4826657	NP_004333.1	Q05682	CALD1	caldesmon isoform 2	2	2	2.4	63.98	5.58453e+06	5.06054e+06	4.98474e+06		675647	630237	570407	4.00092e-06	5.39784	0.120046	-3.05835
1142	4502549	NP_001734.1	P62158	CALM1	calmodulin	4	4	45.6	491.07	9.69695e+07	7.93389e+07	7.55624e+07		7.45534e+07	5.19944e+07	3.09035e+07	0.119659	0.922055	0.625127	-0.677778
856	4757900	NP_004334.1	P27797	CALR	calreticulin precursor	5	5	16.8	492.96	1.72909e+07	1.50178e+07	1.68051e+07		3.77596e+07	2.77014e+07	2.56187e+07	0.00864396	2.06329	1.85446	0.891001
950	4502551	NP_001210.1	O43852	CALU	calumenin isoform a precursor	6	6	25.7	349.04	3.22756e+07	2.04927e+07	2.59425e+07		1.6721e+07	1.21268e+07	1.30244e+07	0.0188044	1.72574	0.531975	-0.910569
485	21361794	NP_060918.2	Q86VP6	CAND1	cullin-associated NEDD8-dissociated protein 1	7	7	7.8	290.31	1.56944e+07	1.33993e+07	1.4174e+07		2.41847e+07	2.24968e+07	2.31407e+07	0.000700045	3.15487	1.61373	0.690398
953	10716563	NP_001737.1	P27824	CANX	calnexin precursor	5	5	6.4	255.69	2.21302e+07	1.82064e+07	1.64719e+07		2.70777e+07	2.52159e+07	2.94133e+07	0.0193113	1.71419	1.43829	0.524354
244	5453595	NP_006358.1	Q01518	CAP1	adenylyl cyclase-associated protein 1	7	7	23.2	384.66	1.67895e+07	1.42092e+07	1.53704e+07		4.50548e+07	4.0501e+07	3.84084e+07	0.00012734	3.89504	2.67342	1.41869
626	157389005	NP_001739.2	P17655	CAPN2	calpain-2 catalytic subunit isoform 1	8	8	18.6	520.12	1.35901e+07	1.04209e+07	1.2094e+07		2.79241e+07	2.29392e+07	2.35426e+07	0.0018165	2.74076	2.06082	1.04322
757	4502565	NP_001740.1	P04632	CAPNS1	calpain small subunit 1	3	3	11.9	193.22	5.62492e+06	8.09409e+06	8.41331e+06		1.54488e+07	1.50558e+07	1.74066e+07	0.00442909	2.35369	2.16476	1.11421
1324	42558250	NP_005889.3	Q14444	CAPRIN1	caprin-1 isoform 1	3	3	5.8	232.26	1.37146e+07	1.21569e+07	1.23582e+07		1.33153e+07	1.18433e+07	1.27903e+07	0.896071	0.0476578	0.992657	-0.0106325
444	4757908	NP_004049.1	Q13938	CAPS	calcyphosin isoform a	3	3	13.2	103.12	3.61152e+06	3.2739e+06	2.63767e+06		8.86178e+06	8.1761e+06	8.44003e+06	0.000489501	3.31025	2.67538	1.41975
263	5453597	NP_006126.1	P52907	CAPZA1	F-actin-capping protein subunit alpha-1	3	2	16.1	160.15	1.62058e+06	1.73342e+06	2.30761e+06		1.08363e+07	9.16023e+06	9.97241e+06	0.000146032	3.83555	5.29336	2.40418
1117	5453599	NP_006127.1	P47755	CAPZA2	F-actin-capping protein subunit alpha-2	6	5	40.6	319.66	1.85466e+07	1.71285e+07	1.7435e+07		2.09797e+07	1.86827e+07	1.88869e+07	0.0935926	1.02876	1.10242	0.140668
631	4826659	NP_004921.1	P47756	CAPZB	F-actin-capping protein subunit beta	4	4	8.5	95.27	4.83197e+06	3.65997e+06	3.98394e+06		8.8987e+06	7.5766e+06	8.76687e+06	0.00185591	2.73144	2.02328	1.01669
60	4502599	NP_001748.1	P16152	CBR1	carbonyl reductase [NADPH] 1	6	6	37.5	318.45	6.81475e+06	7.71875e+06	7.62213e+06		3.14235e+07	3.09572e+07	2.89356e+07	7.21959e-06	5.14149	4.12158	2.0432
885	15082258	NP_009207.2	Q13185	CBX3	chromobox protein homolog 3	3	3	21.3	202.05	4.17732e+07	3.67361e+07	3.26972e+07		5.77926e+07	4.96556e+07	5.88537e+07	0.010419	1.98218	1.49543	0.580562
572	46852390	NP_005427.2	Q16204	CCDC6	coiled-coil domain-containing protein 6	2	2	7	96.18	2.01174e+06	1.80085e+06	1.87063e+06		4.02518e+06	3.1725e+06	3.48867e+06	0.00119819	2.92147	1.88033	0.910987
922	5453603	NP_006422.1	P78371	CCT2	T-complex protein 1 subunit beta isoform 1	13	13	40.9	1124.91	6.40481e+07	4.73094e+07	5.40252e+07		9.19089e+07	7.53381e+07	8.76827e+07	0.0146966	1.83278	1.54145	0.624291
1050	58761484	NP_001008800.1	P49368	CCT3	T-complex protein 1 subunit gamma isoform c	12	12	30.2	700.92	8.98074e+07	6.85854e+07	7.31301e+07		1.07344e+08	9.40833e+07	9.71331e+07	0.0456041	1.341	1.28955	0.366868
1053	38455427	NP_006421.2	P50991	CCT4	T-complex protein 1 subunit delta	15	15	36.5	945.35	8.07421e+07	6.85047e+07	7.21796e+07		8.71925e+07	8.1885e+07	8.86161e+07	0.0471114	1.32687	1.16379	0.21883
302	24307939	NP_036205.1	P48643	CCT5	T-complex protein 1 subunit epsilon	10	10	24.6	690.61	1.9218e+07	1.58001e+07	1.65807e+07		5.62971e+07	4.62968e+07	4.91664e+07	0.000197848	3.70367	2.94116	1.55638
1244	4502643	NP_001753.1	P40227	CCT6A	T-complex protein 1 subunit zeta isoform a	8	6	17.3	580.25	5.06163e+07	3.07452e+07	3.52063e+07		4.95237e+07	3.98505e+07	4.35036e+07	0.40676	0.390662	1.13992	0.188931
1327	5453607	NP_006420.1	Q99832	CCT7	T-complex protein 1 subunit eta isoform a	9	9	23.8	636.68	7.96567e+07	5.74684e+07	6.28728e+07		6.8329e+07	6.26729e+07	6.9843e+07	0.906855	0.0424621	1.00423	0.00609634
391	48762932	NP_006576.2	P50990	CCT8	T-complex protein 1 subunit theta	12	12	26.6	577.04	5.96692e+07	5.28694e+07	5.3824e+07		1.08719e+08	9.54501e+07	1.00689e+08	0.000343765	3.46374	1.83249	0.873805
180	6912246	NP_036231.1	O15446	CD3EAP	DNA-directed RNA polymerase I subunit RPA34	2	2	8.2	56.56	177743	174291	153309		1.30945e+06	1.08872e+06	1.56871e+06	5.83961e-05	4.23362	7.84987	2.97267
1129	5901922	NP_008996.1	Q16543	CDC37	hsp90 co-chaperone Cdc37	3	3	8.5	130.48	2.40198e+07	1.53942e+07	1.71203e+07		1.49129e+07	1.29584e+07	1.33593e+07	0.100884	0.996179	0.729304	-0.455407
1299	4757952	NP_001782.1	P60953	CDC42	cell division control protein 42 homolog isoform 1	3	2	25.7	109.39	1.95069e+07	1.92622e+07	1.81324e+07		2.00749e+07	1.8663e+07	1.71627e+07	0.722395	0.141225	0.982411	-0.025601
974	4502709	NP_001777.1	P06493	CDK1	cell division protein kinase 1 isoform 1	2	2	10.8	76.26	5.41754e+06	3.88039e+06	4.73173e+06		7.39607e+06	6.53915e+06	6.44217e+06	0.0231769	1.63494	1.45245	0.538491
1080	157817023	NP_057591.2	Q9NYV4	CDK12	cell division protein kinase 12 isoform 1	3	3	3	112.78	80181	670674	767048		2.99777e+06	2.35733e+06	2.05157e+06	0.0574893	1.24041	4.87954	2.28674
796	8923710	NP_060018.1	Q9UKY7	CDV3	protein CDV3 homolog isoform b	2	2	27.9	53.76	2.71011e+06	2.26362e+06	2.28409e+06		665826	1.20996e+06	918316	0.00577175	2.23869	0.384978	-1.37715
1149	5031635	NP_005498.1	P23528	CFL1	cofilin-1	9	7	51.8	931.53	2.68854e+08	2.09618e+08	2.38425e+08		2.89652e+08	2.78147e+08	2.61464e+08	0.126279	0.898669	1.15674	0.210063
1313	14719392	NP_068733.1	Q9Y281	CFL2	cofilin-2	3	1	28.9	175.74	554616	412576	514651		536465	459884	513665	0.818767	0.0868394	1.01901	0.027169
398	7705851	NP_057223.1	Q9Y6H1	CHCHD2	coiled-coil-helix-coiled-coil-helix domain-containing protein 2, mitochondrial precursor	2	2	27.2	87.76	1.89865e+06	1.56764e+06	1.96596e+06		4.57836e+06	5.35685e+06	5.66962e+06	0.000373964	3.42717	2.87263	1.52237
968	51599156	NP_001264.2	Q14839	CHD4	chromodomain-helicase-DNA-binding protein 4	5	5	7.7	272.65	3.7974e+06	3.04051e+06	3.10672e+06		8.70573e+06	4.72038e+06	7.51404e+06	0.0221207	1.6552	2.10568	1.07428
1322	221316566	NP_036256.2	Q9UHD1	CHORDC1	cysteine and histidine-rich domain-containing protein 1 isoform a	2	2	9	127.72	1.1761e+06	492751	322161		348071	402151	1.03111e+06	0.87482	0.0580815	0.894686	-0.160546
692	19920317	NP_006816.2	Q07065	CKAP4	cytoskeleton-associated protein 4	2	2	5.5	81.73	278518	214442	144852		1.31294e+06	774545	1.30451e+06	0.00289479	2.53838	5.31818	2.41093
25	21536286	NP_001814.2	P12277	CKB	creatine kinase B-type	5	5	22	226.53	2.05906e+06	1.88164e+06	2.13005e+06		1.34984e+07	1.45519e+07	1.33198e+07	1.99217e-06	5.70067	6.81468	2.76865
382	10334859	NP_066270.1	P12532	CKMT1A	creatine kinase U-type, mitochondrial precursor	9	9	29.7	486.83	1.03231e+07	6.61493e+06	7.9386e+06		4.87923e+07	3.85887e+07	4.4569e+07	0.000326201	3.48651	5.30416	2.40713
1041	14251209	NP_001279.2	O00299	CLIC1	chloride intracellular channel protein 1	5	5	30.7	231.11	2.80469e+07	2.35365e+07	2.65443e+07		3.07126e+07	3.44392e+07	2.98592e+07	0.0440988	1.35557	1.2161	0.282258
387	7330335	NP_039234.1	Q9Y696	CLIC4	chloride intracellular channel protein 4	4	4	19.8	266.9	2.27242e+07	1.50795e+07	1.74805e+07		3.51059e+06	3.68965e+06	4.34914e+06	0.000335964	3.47371	0.208909	-2.25905
239	4502899	NP_001824.1	P09496	CLTA	clathrin light chain A isoform a	3	3	17.4	175.71	1.69072e+07	1.75917e+07	1.65358e+07		9.74887e+06	8.54849e+06	9.01364e+06	0.000120469	3.91912	0.535146	-0.901996
880	4758012	NP_004850.1	Q00610	CLTC	clathrin heavy chain 1	30	30	25.4	2201.45	2.40952e+08	2.0122e+08	2.02085e+08		1.63688e+08	1.38941e+08	1.51605e+08	0.0101482	1.99361	0.705051	-0.504201
505	87162455	NP_056044.3	O75153	CLUH	hypothetical protein LOC23277	3	3	2.4	132.6	832988	965314	768258		1.66388e+06	1.8848e+06	1.66687e+06	0.000821615	3.08533	2.03212	1.02298
477	7706497	NP_057392.1	P30085	CMPK1	UMP-CMP kinase isoform a	2	2	10.1	84.19	5.11064e+06	4.39704e+06	4.23444e+06		8.96154e+06	8.68277e+06	8.05298e+06	0.000664878	3.17726	1.86996	0.903011
100	4827071	NP_003409.1	P62633	CNBP	cellular nucleic acid-binding protein isoform 3	2	1	16.4	142.26	7.11146e+06	7.89986e+06	6.74138e+06		1.46068e+06	1.57605e+06	1.71638e+06	2.08671e-05	4.68054	0.218507	-2.19425
216	271398239	NP_060705.2	Q96KP4	CNDP2	cytosolic non-specific dipeptidase isoform 1	5	5	18.1	242.66	7.84009e+06	8.46163e+06	8.47387e+06		3.09564e+07	3.13049e+07	2.4857e+07	9.41042e-05	4.02639	3.51629	1.81406
187	4502923	NP_001830.1	Q15417	CNN3	calponin-3	2	2	11.9	72.95	5.68368e+06	5.04758e+06	5.33925e+06		1.18525e+06	907039	1.16978e+06	6.84812e-05	4.16443	0.202985	-2.30056
557	94721261	NP_149124.3	P09543	CNP	2',3'-cyclic-nucleotide 3'-phosphodiesterase	2	2	9.7	63.5	822741	1.08481e+06	882174		2.47075e+06	3.01651e+06	2.2338e+06	0.00110237	2.95767	2.76767	1.46867
293	7657176	NP_055070.1	Q9Y2B0	CNPY2	protein canopy homolog 2 isoform 1 precursor	2	2	15.9	105	1.87427e+06	2.46958e+06	2.15257e+06		6.33453e+06	6.49615e+06	6.88648e+06	0.000180237	3.74416	3.03508	1.60174
14	4502969	NP_000745.1	P21964	COMT	catechol O-methyltransferase isoform MB-COMT	6	6	46.5	552.11	2.67627e+06	2.46032e+06	2.75631e+06		2.65896e+07	2.78495e+07	2.92106e+07	6.91738e-07	6.16006	10.5981	3.40573
496	148536853	NP_004362.2	P53621	COPA	coatomer subunit alpha isoform 2	12	12	13.6	700.59	3.01969e+07	3.24401e+07	2.99934e+07		5.56593e+07	4.70283e+07	5.2365e+07	0.000747675	3.12629	1.67388	0.743199
1122	7705369	NP_057535.1	P53618	COPB1	coatomer subunit beta	8	8	13.2	412.14	1.80966e+07	1.46293e+07	1.38443e+07		1.95135e+07	1.74357e+07	1.92138e+07	0.0959449	1.01798	1.20599	0.270216
782	4758032	NP_004757.1	P35606	COPB2	coatomer subunit beta'	5	5	5.7	237.71	9.27327e+06	5.64854e+06	6.39167e+06		1.73036e+07	1.51383e+07	1.61889e+07	0.00533114	2.27318	2.28169	1.1901
309	31542319	NP_009194.2	O14579	COPE	coatomer subunit epsilon isoform a	2	2	12.7	102.73	889352	546937	705773		4.52273e+06	4.88616e+06	5.50502e+06	0.000207727	3.68251	6.96241	2.79959
891	11559929	NP_057212.1	Q9Y678	COPG	coatomer subunit gamma	5	5	7.8	290.89	1.17942e+07	1.11531e+07	1.08352e+07		1.00216e+07	9.12094e+06	9.37268e+06	0.0105714	1.97587	0.844085	-0.244539
932	4759264	NP_004227.1	P61201	COPS2	COP9 signalosome complex subunit 2 isoform 1	2	2	12.9	72.36	2.49909e+06	1.03026e+06	1.20239e+06		163823	302255	467937	0.0162827	1.78827	0.197394	-2.34085
630	38373690	NP_057213.2	Q9BT78	COPS4	COP9 signalosome complex subunit 4	2	2	8.1	124.12	4.61804e+06	3.36244e+06	3.95821e+06		1.87669e+06	1.86148e+06	2.06634e+06	0.00185483	2.7317	0.486194	-1.0404
1169	7706337	NP_057141.1	P61923	COPZ1	coatomer subunit zeta-1	2	2	16.9	58.46	3.78892e+06	3.59953e+06	3.5691e+06		1.88933e+06	3.90425e+06	1.69603e+06	0.159523	0.797177	0.68351	-0.548965
186	5902134	NP_009005.1	P31146	CORO1A	coronin-1A	2	2	9.8	89.92	1.69321e+06	1.41543e+06	1.6744e+06		7.50851e+06	6.07014e+06	6.97967e+06	6.83152e-05	4.16548	4.29817	2.10372
625	14149734	NP_065174.1	Q9BR76	CORO1B	coronin-1B	3	3	10.2	123.8	3.48778e+06	3.28156e+06	3.61001e+06		6.31673e+06	7.54378e+06	8.98878e+06	0.00179444	2.74607	2.20142	1.13843
26	4502985	NP_001854.1	P14854	COX6B1	cytochrome c oxidase subunit 6B1	2	2	47.7	117.32	557434	579938	657655		4.96155e+06	4.80457e+06	4.87432e+06	2.02645e-06	5.69326	8.15611	3.02788
676	4503015	NP_003900.1	O75131	CPNE3	copine-3	3	3	6	148.24	1.26419e+06	1.24045e+06	813583		5.39269e+06	4.7424e+06	3.27333e+06	0.0025564	2.59237	4.04084	2.01465
22	21361331	NP_001866.2	P31327	CPS1	carbamoyl-phosphate synthase [ammonia], mitochondrial isoform b precursor	4	4	4.1	196.77	971906	995995	957150		6.16245e+06	6.26853e+06	5.56735e+06	1.24667e-06	5.90425	6.15317	2.62133
243	162329583	NP_008938.2	Q16630	CPSF6	cleavage and polyadenylation specificity factor subunit 6	3	2	5.6	90.56	711476	686754	549741		3.43956e+06	2.80237e+06	2.81758e+06	0.000126933	3.89643	4.65074	2.21746
36	73623028	NP_001027017.1	P50416	CPT1A	carnitine O-palmitoyltransferase 1, liver isoform isoform 2	6	6	9.5	264.39	2.26722e+06	2.14809e+06	2.53263e+06		2.57359e+07	2.25657e+07	2.55942e+07	3.35497e-06	5.47431	10.6356	3.41083
12	4503029	NP_001869.1	P29373	CRABP2	cellular retinoic acid-binding protein 2	5	5	43.5	280.53	1.37086e+07	1.38655e+07	1.3365e+07		7.61242e+07	7.04278e+07	6.9529e+07	6.62114e-07	6.17907	5.27811	2.40002
130	4503049	NP_001303.1	P52943	CRIP2	cysteine-rich protein 2	3	3	32.2	324.44	9.53599e+06	8.50974e+06	7.97143e+06		4.08537e+07	3.97458e+07	3.50033e+07	2.99193e-05	4.52405	4.44333	2.15164
226	13236495	NP_001880.2	Q08257	CRYZ	quinone oxidoreductase isoform a	2	2	5.2	98.1	2.09368e+06	1.85421e+06	1.87119e+06		3.99342e+06	4.165e+06	3.80023e+06	0.00010696	3.97078	2.05508	1.03919
524	38327625	NP_004068.2	O75390	CS	citrate synthase, mitochondrial precursor	2	2	5.8	131.73	4.69103e+06	4.39036e+06	3.64958e+06		9.65974e+06	9.84473e+06	8.43952e+06	0.000908175	3.04183	2.19496	1.1342
241	224586882	NP_003642.3	P16989	CSDA	DNA-binding protein A isoform a	6	2	16.9	329.47	4.95599e+07	4.11496e+07	3.99168e+07		1.04645e+07	7.87329e+06	8.87654e+06	0.000123701	3.90763	0.208337	-2.26301
426	56117852	NP_001007554.1	O75534	CSDE1	cold shock domain-containing protein E1 isoform 1	4	4	8.8	234.38	1.05497e+07	8.72956e+06	8.51679e+06		3.12344e+06	3.58052e+06	3.83412e+06	0.000432771	3.36374	0.379121	-1.39927
330	29029559	NP_001307.2	P55060	CSE1L	exportin-2	8	8	9.6	542.98	2.3703e+07	1.9313e+07	2.22508e+07		4.94976e+07	4.72978e+07	4.66837e+07	0.000232966	3.63271	2.19834	1.13642
13	4758086	NP_004069.1	P21291	CSRP1	cysteine and glycine-rich protein 1 isoform 1	3	3	29	479.96	1.89866e+07	1.81523e+07	1.9102e+07		8.66525e+07	8.17145e+07	8.06277e+07	6.84856e-07	6.1644	4.42729	2.14642
667	10835010	NP_001322.1	O60716	CTNND1	catenin delta-1 isoform 1B	3	3	4.6	148.05	1.14423e+06	1.36533e+06	987702		2.34321e+06	2.28322e+06	2.74068e+06	0.00238066	2.6233	2.10654	1.07487
365	148491070	NP_001896.2	P17812	CTPS	CTP synthase 1	2	2	4.1	88.12	9.38906e+06	7.64485e+06	8.08031e+06		3.89282e+06	3.96639e+06	4.07401e+06	0.000295985	3.52873	0.475158	-1.07352
399	189083844	NP_001805.3	P53634	CTSC	dipeptidyl peptidase 1 isoform a preproprotein	2	2	7.1	79.03	1.33847e+06	1.15786e+06	1.40133e+06		3.20573e+06	2.7677e+06	2.82956e+06	0.000374406	3.42666	2.25853	1.17538
133	4503143	NP_001900.1	P07339	CTSD	cathepsin D preproprotein	5	5	17	288.76	4.81553e+06	6.22172e+06	5.08511e+06		3.23412e+07	2.95355e+07	2.97413e+07	3.07029e-05	4.51282	5.68266	2.50657
289	20357552	NP_005222.2	Q14247	CTTN	src substrate cortactin isoform a	4	4	11.6	211.62	286933	428495	485277		5.77326e+06	4.16526e+06	4.5206e+06	0.000178102	3.74933	12.0422	3.59003
790	4503183	NP_001905.1	P00167	CYB5A	cytochrome b5 isoform 2	3	3	49	374.76	7.78994e+07	6.8708e+07	4.98235e+07		2.78026e+07	2.09011e+07	2.92402e+07	0.00560461	2.25145	0.3968	-1.33351
1240	45439306	NP_001340.2	P14868	DARS	aspartyl-tRNA synthetase, cytoplasmic	4	4	8.8	237.39	6.98693e+06	6.51837e+06	7.1398e+06		7.30462e+06	6.73899e+06	7.44943e+06	0.385524	0.413948	1.04107	0.0580698
532	25470886	NP_061832.2	Q96EP5	DAZAP1	DAZ-associated protein 1 isoform b	3	3	11.5	91.74	3.48741e+06	3.93353e+06	3.41885e+06		6.84084e+06	7.01931e+06	8.5434e+06	0.000945402	3.02438	2.06679	1.04739
1274	21361670	NP_054782.2	Q9UJU6	DBNL	drebrin-like protein isoform a	3	3	8.8	136.55	1.31589e+07	1.56691e+07	1.54474e+07		1.44456e+07	1.45865e+07	1.36734e+07	0.604143	0.21886	0.964546	-0.0520777
627	13259508	NP_075408.1	Q14203	DCTN1	dynactin subunit 1 isoform 2	2	2	2.5	76.06	3.14578e+06	2.97737e+06	3.05127e+06		1.79442e+06	1.99586e+06	2.18278e+06	0.00182847	2.73791	0.651057	-0.619145
344	7705925	NP_057370.1	Q7Z4W1	DCXR	L-xylulose reductase isoform 1	2	2	12.7	123.24	188828	198019	359583		3.12914e+06	3.22417e+06	2.98052e+06	0.000248553	3.60458	12.5046	3.64439
498	4826686	NP_004930.1	Q92499	DDX1	ATP-dependent RNA helicase DDX1	4	4	6.1	169.13	1.12212e+07	1.07487e+07	9.45056e+06		2.39733e+07	2.25275e+07	1.9484e+07	0.000764055	3.11688	2.10006	1.07043
420	38201710	NP_006377.2	Q92841	DDX17	probable ATP-dependent RNA helicase DDX17 isoform 1	8	4	12.9	347.08	1.2341e+07	1.29619e+07	1.27962e+07		2.83088e+07	2.28999e+07	2.47132e+07	0.000422669	3.374	1.99275	0.99476
633	50659095	NP_004719.2	Q9NR30	DDX21	nucleolar RNA helicase 2	9	9	20.9	472.74	2.01851e+07	1.48474e+07	1.76314e+07		4.36696e+07	3.60788e+07	4.78804e+07	0.00189778	2.72176	2.42346	1.27707
484	21040371	NP_005795.2	O00148	DDX39	ATP-dependent RNA helicase DDX39	4	1	15.9	213.17	4.93021e+06	6.16578e+06	5.96712e+06		2.81151e+06	2.44297e+06	2.66055e+06	0.000694862	3.1581	0.463868	-1.10821
1284	301171467	NP_001180345.1	O00571	DDX3X	ATP-dependent RNA helicase DDX3X isoform 2	5	4	11	223.45	7.84361e+06	4.28741e+06	5.04841e+06		7.22194e+06	4.94922e+06	6.43887e+06	0.65772	0.181959	1.08327	0.115397
1132	45446743	NP_031398.2	Q86XP3	DDX42	ATP-dependent RNA helicase DDX42	3	3	4.1	127.35	4.46089e+06	4.34124e+06	3.84371e+06		5.26717e+06	4.55159e+06	4.62762e+06	0.110185	0.957878	1.14238	0.192043
189	20149629	NP_057439.2	Q9H0S4	DDX47	probable ATP-dependent RNA helicase DDX47 isoform 1	3	3	7.7	114.18	570476	660519	500294		2.93295e+06	2.57292e+06	3.0147e+06	7.01484e-05	4.15398	4.92152	2.2991
1179	4758138	NP_004387.1	P17844	DDX5	probable ATP-dependent RNA helicase DDX5	9	5	16.9	408.62	1.76769e+07	1.21593e+07	1.31662e+07		1.74009e+07	1.61576e+07	1.75704e+07	0.187175	0.727753	1.18898	0.249722
199	4503301	NP_001350.1	Q16698	DECR1	2,4-dienoyl-CoA reductase, mitochondrial precursor	3	3	11.6	146.83	2.51968e+06	2.74836e+06	2.51421e+06		1.02313e+07	1.03313e+07	8.24511e+06	7.97594e-05	4.09822	3.70171	1.88819
21	5031737	NP_005785.1	Q13268	DHRS2	dehydrogenase/reductase SDR family member 2 isoform 2	8	8	52.9	524.37	1.0807e+07	1.16399e+07	9.55862e+06		2.28364e+08	2.06378e+08	2.17314e+08	1.246e-06	5.90448	20.3733	4.3486
1156	68509926	NP_001349.2	O43143	DHX15	putative pre-mRNA-splicing factor ATP-dependent RNA helicase DHX15	3	3	4.3	136.29	1.59519e+07	1.16859e+07	1.02473e+07		1.02057e+07	8.72668e+06	9.78109e+06	0.133457	0.874659	0.757911	-0.3999
612	100913206	NP_001348.2	Q08211	DHX9	ATP-dependent RNA helicase A	17	17	21.7	935.23	4.55123e+07	3.524e+07	3.5581e+07		9.88838e+07	7.75698e+07	9.45948e+07	0.00164275	2.78443	2.32993	1.22029
126	31711992	NP_001922.2	P10515	DLAT	dihydrolipoyllysine-residue acetyltransferase component of pyruvate dehydrogenase complex, mitochondrial precursor	4	4	6.8	179.84	1.81969e+06	1.9388e+06	1.58412e+06		1.50189e+07	1.55428e+07	1.21301e+07	2.91767e-05	4.53496	7.9908	2.99834
117	91199540	NP_000099.2	P09622	DLD	dihydrolipoyl dehydrogenase, mitochondrial precursor	6	6	19.4	286.75	4.80692e+06	5.08969e+06	4.75436e+06		1.25138e+07	1.33691e+07	1.17409e+07	2.57544e-05	4.58915	2.56801	1.36065
124	19923748	NP_001924.2	P36957	DLST	dihydrolipoyllysine-residue succinyltransferase component of 2-oxoglutarate dehydrogenase complex, mitochondrial	6	6	14.8	276.07	1.83298e+06	1.80966e+06	1.77662e+06		1.46016e+07	1.21362e+07	1.07458e+07	2.76977e-05	4.55756	6.91674	2.79009
884	4504511	NP_001530.1	P31689	DNAJA1	dnaJ homolog subfamily A member 1	3	3	15.9	84.61	6.45649e+06	4.63209e+06	6.30455e+06		3.42524e+06	3.53512e+06	3.57513e+06	0.0103884	1.98345	0.605728	-0.723259
1205	5031741	NP_005871.1	O60884	DNAJA2	dnaJ homolog subfamily A member 2	3	3	14.6	133.34	5.14464e+06	4.48333e+06	4.68223e+06		3.8302e+06	3.8558e+06	4.94762e+06	0.236169	0.626778	0.88284	-0.179776
1317	5453690	NP_006136.1	P25685	DNAJB1	dnaJ homolog subfamily B member 1	3	1	8.8	169.49	2.55326e+06	1.26466e+06	1.24952e+06		1.34981e+06	1.57602e+06	2.30009e+06	0.8322	0.0797725	1.03128	0.0444302
803	6631085	NP_008965.2	Q9UDY4	DNAJB4	dnaJ homolog subfamily B member 4	3	1	11.3	148.06	795414	590182	572944		4465.57	3710.36	44171	0.00601935	2.22045	0.0267275	-5.22553
176	4503351	NP_001370.1	P26358	DNMT1	DNA (cytosine-5)-methyltransferase 1 isoform b	2	2	1.4	71.9	3.87666e+06	4.39019e+06	3.54948e+06		522424	526931	681712	5.5915e-05	4.25247	0.146498	-2.77105
70	4503377	NP_001377.1	Q16555	DPYSL2	dihydropyrimidinase-related protein 2 isoform 2	3	3	11.5	135.29	6.54113e+06	5.64744e+06	5.78993e+06		807465	811130	942553	8.88875e-06	5.05116	0.142456	-2.81141
168	58530840	NP_004406.2	P15924	DSP	desmoplakin isoform I	8	8	3.8	255.82	1.39481e+06	1.67097e+06	1.35815e+06		8.33062e+06	6.74191e+06	7.82469e+06	5.37752e-05	4.26942	5.17576	2.37177
110	5802966	NP_006861.1	P60981	DSTN	destrin isoform a	3	3	27.3	254.29	6.06636e+06	5.0153e+06	5.66574e+06		3.32617e+07	3.92554e+07	3.24084e+07	2.34745e-05	4.6294	6.26519	2.64736
1238	33350932	NP_001367.2	Q14204	DYNC1H1	cytoplasmic dynein 1 heavy chain 1	18	18	6.2	683.87	3.16454e+07	2.26646e+07	2.38468e+07		2.97466e+07	2.75917e+07	2.86193e+07	0.375204	0.425732	1.09981	0.137254
83	70995211	NP_001389.2	Q13011	ECH1	delta(3,5)-Delta(2,4)-dienoyl-CoA isomerase, mitochondrial precursor	2	2	16.2	143.57	1.22817e+06	1.39874e+06	1.21584e+06		6.45079e+06	6.21918e+06	5.65414e+06	1.27719e-05	4.89374	4.76849	2.25353
611	194097323	NP_004083.3	P30084	ECHS1	enoyl-CoA hydratase, mitochondrial precursor	2	2	13.4	122.4	3.61184e+06	2.2949e+06	3.13852e+06		7.92871e+06	8.4991e+06	8.82301e+06	0.00162654	2.78874	2.79161	1.48109
1200	4503471	NP_001393.1	P68104	EEF1A1	elongation factor 1-alpha 1	15	15	47.4	1119.35	5.0664e+08	3.4864e+08	3.92858e+08		5.24155e+08	4.64248e+08	4.68436e+08	0.230015	0.638244	1.16721	0.223064
190	4503477	NP_001950.1	P24534	EEF1B2	elongation factor 1-beta	3	3	26.7	184.53	8.28212e+06	9.8273e+06	9.15988e+06		2.08942e+07	2.14727e+07	2.13797e+07	7.17166e-05	4.14438	2.33767	1.22507
331	25453472	NP_001951.2	P29692	EEF1D	elongation factor 1-delta isoform 2	8	8	45.6	747.21	3.45923e+07	3.04253e+07	2.94671e+07		9.31766e+07	7.5557e+07	8.27294e+07	0.000233196	3.63228	2.66141	1.41219
1051	4503481	NP_001395.1	P26641	EEF1G	elongation factor 1-gamma	4	4	10.8	263.59	3.08562e+07	1.76542e+07	1.58503e+07		9.8163e+06	6.94863e+06	1.25892e+07	0.0458806	1.33837	0.456087	-1.13262
902	4503483	NP_001952.1	P13639	EEF2	elongation factor 2	28	28	41.5	2289.51	5.54123e+08	4.16466e+08	4.72618e+08		3.45837e+08	3.16856e+08	3.13415e+08	0.0120405	1.91936	0.676346	-0.564167
1056	217272892	NP_004238.3	Q15029	EFTUD2	116 kDa U5 small nuclear ribonucleoprotein component isoform a	9	8	15.8	425.16	2.40572e+07	1.8517e+07	1.98531e+07		1.73072e+07	1.57142e+07	1.60146e+07	0.0477135	1.32136	0.785488	-0.348338
545	30240932	NP_006786.2	Q9H4M9	EHD1	EH domain-containing protein 1	7	7	20.4	411.47	5.8773e+07	4.08887e+07	4.68128e+07		1.90275e+07	1.9619e+07	1.77216e+07	0.00101296	2.99441	0.384832	-1.3777
538	21361462	NP_055416.2	Q9NZN4	EHD2	EH domain-containing protein 2	3	3	5.5	112.1	1.80674e+06	1.31959e+06	1.86289e+06		420088	247499	294878	0.000961552	3.01703	0.192909	-2.37401
964	4503499	NP_001403.1	P47813	EIF1AX	eukaryotic translation initiation factor 1A, X-chromosomal	2	2	18.1	105.45	1.7473e+07	1.35332e+07	1.40268e+07		1.1283e+07	9.99641e+06	1.11111e+07	0.0214477	1.66862	0.71926	-0.475415
1157	5031711	NP_005866.1	O60739	EIF1B	eukaryotic translation initiation factor 1b	2	2	21.2	153.31	8.00438e+06	4.82196e+06	4.95306e+06		4.65404e+06	4.12893e+06	3.60438e+06	0.133974	0.872979	0.696725	-0.521339
1126	78000158	NP_001029288.1	Q9UI10	EIF2B4	translation initiation factor eIF-2B subunit delta isoform 2	2	1	6.7	160.8	4730.32	21104.6	0		579421	267710	695708	0.0986479	1.00591	59.7191	5.90012
976	4758256	NP_004085.1	P05198	EIF2S1	eukaryotic translation initiation factor 2 subunit 1	4	4	18.7	173.02	2.58498e+07	2.16954e+07	2.05799e+07		1.68436e+07	1.60933e+07	1.83251e+07	0.0233671	1.6314	0.752469	-0.410296
453	29826335	NP_003899.2	P20042	EIF2S2	eukaryotic translation initiation factor 2 subunit 2	3	3	9.6	128.59	1.80609e+07	1.48045e+07	1.21642e+07		4.47042e+06	4.08812e+06	3.71525e+06	0.000513279	3.28965	0.272571	-1.87529
440	4503507	NP_001406.1	P41091	EIF2S3	eukaryotic translation initiation factor 2 subunit 3	6	6	20.1	395.88	7.67879e+07	6.83928e+07	6.48217e+07		3.74607e+07	3.38531e+07	3.20879e+07	0.00046754	3.33018	0.492384	-1.02214
879	4503509	NP_003741.1	Q14152	EIF3A	eukaryotic translation initiation factor 3 subunit A	2	2	1.7	50.48	1.10331e+07	7.02261e+06	6.89588e+06		4.01748e+06	3.71874e+06	4.10976e+06	0.0100055	1.99976	0.474758	-1.07474
1106	33239445	NP_003742.2	P55884	EIF3B	eukaryotic translation initiation factor 3 subunit B	7	7	12.2	391.15	1.8582e+07	1.44918e+07	1.47409e+07		1.9212e+07	1.88029e+07	1.94307e+07	0.0782798	1.10635	1.20142	0.264745
604	4503525	NP_003743.1	Q99613	EIF3C	eukaryotic translation initiation factor 3 subunit C	2	2	2.2	87.9	2.05101e+06	2.32826e+06	1.85695e+06		5.55316e+06	4.73892e+06	4.1346e+06	0.00147416	2.83145	2.31337	1.21
869	4503523	NP_003744.1	O15371	EIF3D	eukaryotic translation initiation factor 3 subunit D	4	4	15.3	235.59	1.27635e+07	7.07719e+06	8.11278e+06		3.98011e+06	3.41523e+06	3.95898e+06	0.00929886	2.03157	0.406186	-1.29979
323	4503521	NP_001559.1	P60228	EIF3E	eukaryotic translation initiation factor 3 subunit E	3	3	8.8	119.89	1.35135e+07	1.11623e+07	1.20488e+07		5.87711e+06	5.35873e+06	5.48797e+06	0.000225756	3.64636	0.455385	-1.13484
816	4503519	NP_003745.1	O00303	EIF3F	eukaryotic translation initiation factor 3 subunit F	2	2	9.8	153.43	5.1603e+06	4.60424e+06	4.69917e+06		3.38306e+06	2.76327e+06	3.46996e+06	0.00678929	2.16818	0.664856	-0.588886
921	7705433	NP_057175.1	Q9Y262	EIF3L	eukaryotic translation initiation factor 3 subunit L	2	2	6	150.07	7.11944e+06	4.93044e+06	5.77599e+06		3.86457e+06	3.12444e+06	3.63024e+06	0.0145248	1.83789	0.595722	-0.74729
1023	4503529	NP_001407.1	P60842	EIF4A1	eukaryotic initiation factor 4A-I	13	7	40.1	757.83	5.71294e+07	2.67241e+07	3.00738e+07		1.95055e+07	1.282e+07	1.52239e+07	0.0353658	1.45142	0.417366	-1.26062
296	83700235	NP_001958.2	Q14240	EIF4A2	eukaryotic initiation factor 4A-II	8	2	18.7	377.43	104387	106901	71406.3		852515	892595	654739	0.000189987	3.72128	8.48922	3.08563
941	7661920	NP_055555.1	P38919	EIF4A3	eukaryotic initiation factor 4A-III	5	3	21.4	290.58	3.16446e+06	1.50551e+06	1.98018e+06		6.25273e+06	4.63727e+06	5.04992e+06	0.017546	1.75582	2.39693	1.26119
516	4503535	NP_001959.1	P06730	EIF4E	eukaryotic translation initiation factor 4E isoform 1	2	2	11.5	64.39	3.23651e+06	2.55021e+06	2.99297e+06		6.60229e+06	6.07843e+06	5.6727e+06	0.000862459	3.06426	2.09044	1.06381
592	38201623	NP_937884.1	Q04637	EIF4G1	eukaryotic translation initiation factor 4 gamma 1 isoform 5	10	10	8.1	425.99	1.36365e+07	1.12477e+07	1.00752e+07		2.62906e+07	2.37109e+07	2.83525e+07	0.00137284	2.86238	2.24128	1.16432
388	289577080	NP_001409.3	P78344	EIF4G2	eukaryotic translation initiation factor 4 gamma 2 isoform 1	3	3	3.2	85.81	5.26648e+06	4.71759e+06	4.39992e+06		1.44224e+06	1.25239e+06	1.71279e+06	0.00034185	3.46616	0.306411	-1.70646
881	11559923	NP_071496.1	Q15056	EIF4H	eukaryotic translation initiation factor 4H isoform 1	2	2	19.4	85.04	8.3599e+06	6.95694e+06	8.02927e+06		4.39313e+06	3.86434e+06	2.55202e+06	0.0102022	1.9913	0.46301	-1.11088
602	4503545	NP_001961.1	P63241	EIF5AL1	eukaryotic translation initiation factor 5A-1 isoform B	8	8	61	505.3	1.401e+08	1.12289e+08	1.14447e+08		7.06997e+07	6.35161e+07	6.51639e+07	0.00147027	2.8326	0.543512	-0.879617
748	84043963	NP_056988.3	O60841	EIF5B	eukaryotic translation initiation factor 5B	5	5	8.9	260.55	2.76094e+06	1.69001e+06	2.08416e+06		4.74011e+06	5.03711e+06	5.19585e+06	0.00422193	2.37449	2.29117	1.19609
1248	4504771	NP_002203.1	P56537	EIF6	eukaryotic translation initiation factor 6 isoform a	4	4	33.1	324.19	3.39652e+07	2.30622e+07	2.74497e+07		3.3627e+07	2.97398e+07	2.96231e+07	0.421626	0.375073	1.10077	0.138515
1321	38201714	NP_001410.2	Q15717	ELAVL1	ELAV-like protein 1	3	3	15	166.07	2.91914e+07	2.04751e+07	1.85457e+07		2.33085e+07	1.94416e+07	2.25654e+07	0.865212	0.0628772	0.957534	-0.0626036
379	4557553	NP_000108.1	P50402	EMD	emerin	2	2	13	76.6	794746	970964	813172		3.11372e+06	2.56067e+06	3.47198e+06	0.000320613	3.49402	3.54664	1.82645
235	194328699	NP_006322.4	Q92979	EMG1	probable ribosome biogenesis protein NEP1	2	2	12.7	61.98	293673	405070	293417		2.48156e+06	1.97227e+06	2.41744e+06	0.000115519	3.93735	6.92557	2.79193
652	4503571	NP_001419.1	P06733	ENO1	alpha-enolase	22	17	56	2044.17	3.80528e+08	3.1661e+08	3.28823e+08		5.90617e+08	5.41639e+08	5.16807e+08	0.00223081	2.65154	1.60733	0.68467
342	301897469	NP_001967.3	P13929	ENO3	beta-enolase isoform 1	5	1	21	579.86	3.27752e+08	1.75952e+08	2.27759e+08		2.17704e+07	1.66727e+07	1.53133e+07	0.000245201	3.61048	0.0734917	-3.76627
746	218505670	NP_002345.2	P16422	EPCAM	epithelial cell adhesion molecule precursor	2	2	13.4	56.6	131266	246249	275943		905853	757714	846501	0.00418406	2.3784	3.84121	1.94156
148	207452735	NP_112598.2	P58107	EPPK1	epiplakin	27	21	9.2	2247.07	2.79293e+07	2.84911e+07	2.52451e+07		1.18973e+08	1.00698e+08	1.22964e+08	3.8329e-05	4.41647	4.1956	2.06888
87	62241042	NP_004437.2	P07814	EPRS	bifunctional aminoacyl-tRNA synthetase	13	13	13.2	605.29	7.90727e+06	8.79126e+06	9.55956e+06		4.7886e+07	4.73814e+07	5.38414e+07	1.43252e-05	4.8439	5.67859	2.50553
893	21264616	NP_073609.2	Q9H6S3	EPS8L2	epidermal growth factor receptor kinase substrate 8-like protein 2	3	3	9.5	157.68	1.43798e+06	2.19136e+06	2.57049e+06		5.40702e+06	4.40249e+06	4.32661e+06	0.0106471	1.97277	2.28008	1.18909
95	54792096	NP_004439.2	P04626	ERBB2	receptor tyrosine-protein kinase erbB-2 isoform a	8	8	10.4	494.88	4.9056e+06	4.91672e+06	4.32846e+06		3.37915e+07	2.69364e+07	3.03887e+07	1.82179e-05	4.7395	6.43898	2.68683
321	33413400	NP_001975.1	P10768	ESD	S-formylglutathione hydrolase	2	2	7.1	66.06	4.43392e+06	2.2711e+06	3.47168e+06		164714	106308	169722	0.000225285	3.64727	0.0433092	-4.52918
84	14149680	NP_056107.1	Q9BSJ8	ESYT1	extended synaptotagmin-1 isoform 2	2	2	2.5	107.53	78360.1	99870	71412.6		1.22316e+06	1.29364e+06	1.37674e+06	1.28341e-05	4.89164	15.5964	3.96314
415	45387945	NP_065779.1	A0FGR8	ESYT2	extended synaptotagmin-2	3	3	5.3	115.85	589953	473172	388340		2.0098e+06	1.75275e+06	1.9707e+06	0.000413469	3.38356	3.94997	1.98184
347	4885225	NP_005234.1	Q01844	EWSR1	RNA-binding protein EWS isoform 2	2	2	5.2	121.94	3.60476e+06	3.47368e+06	3.59286e+06		6.95718e+06	5.91651e+06	6.46954e+06	0.000253797	3.59551	1.81264	0.858092
219	17402904	NP_478126.1	Q5RKV6	EXOSC6	exosome complex exonuclease MTR3	2	2	11.4	84.77	355229	306729	278125		989844	952084	1.01055e+06	9.62492e-05	4.0166	3.14066	1.65107
166	21614499	NP_003370.2	P15311	EZR	ezrin	6	4	14	313.34	3.89154e+06	2.62945e+06	2.77137e+06		3.13822e+07	2.9106e+07	3.23721e+07	5.28824e-05	4.27669	9.99318	3.32094
705	39652628	NP_055427.2	Q9NZB2	FAM120A	constitutive coactivator of PPAR-gamma-like protein 1	3	3	4.7	201.74	134268	392842	438708		3.22884e+06	3.62963e+06	5.9183e+06	0.00316523	2.4996	13.229	3.72563
569	42734438	NP_057707.3	Q9NUQ9	FAM49B	hypothetical protein LOC51571	2	2	9.9	100.94	6.84293e+06	4.67332e+06	5.74228e+06		2.17255e+06	2.24997e+06	2.33797e+06	0.00117855	2.92865	0.391718	-1.35211
264	157311635	NP_940890.3	Q6ZRV2	FAM83H	FAM83H	2	2	1.4	76.41	427925	466099	476378		3.2998e+06	2.89803e+06	2.17636e+06	0.000146052	3.83549	6.11076	2.61135
1002	24308324	NP_115604.1	Q8WVX9	FAR1	fatty acyl-CoA reductase 1	3	3	9.9	110.23	6.71883e+06	6.95508e+06	6.01158e+06		9.36353e+06	7.58894e+06	8.2784e+06	0.0305734	1.51466	1.2817	0.358058
1272	4758340	NP_004452.1	Q9Y285	FARSA	phenylalanyl-tRNA synthetase alpha chain	3	2	7.5	118.75	1.43929e+06	572384	648223		1.35852e+06	1.153e+06	636896	0.602847	0.219793	1.18366	0.243255
8	41872631	NP_004095.4	P49327	FASN	fatty acid synthase	75	75	46.7	6942.31	2.35805e+08	2.37529e+08	2.23682e+08		2.97794e+09	2.7603e+09	2.69027e+09	2.57826e-07	6.58867	12.0923	3.59601
554	12056465	NP_001427.2	P22087	FBL	rRNA 2'-O-methyltransferase fibrillarin	6	6	28.3	282.89	1.40166e+07	1.21957e+07	1.26806e+07		2.78719e+07	2.2243e+07	2.4849e+07	0.00106588	2.97229	1.92744	0.946689
722	16579888	NP_000498.2	P09467	FBP1	fructose-1,6-bisphosphatase 1	2	1	4.7	60.52	399844	112628	200223		1.96194e+06	2.17715e+06	1.84075e+06	0.00363672	2.43929	8.39045	3.06875
164	4758356	NP_004102.1	P39748	FEN1	flap endonuclease 1	2	2	9.5	183.53	1.9754e+06	1.32888e+06	1.66592e+06		1.71604e+07	1.62053e+07	1.98338e+07	5.17413e-05	4.28616	10.7037	3.42004
295	19743875	NP_000134.2	P07954	FH	fumarate hydratase, mitochondrial precursor	5	5	22.4	449.23	1.11511e+07	1.28117e+07	1.17093e+07		2.7166e+07	2.37429e+07	2.48747e+07	0.000184941	3.73297	2.12445	1.08709
1293	4503725	NP_000792.1	P62942	FKBP1A	peptidyl-prolyl cis-trans isomerase FKBP1A isoform a	2	2	25	128.55	2.30763e+07	2.36053e+07	2.22799e+07		2.6789e+07	2.20556e+07	1.74992e+07	0.689349	0.161561	0.962041	-0.0558299
460	4503729	NP_002005.1	Q02790	FKBP4	peptidyl-prolyl cis-trans isomerase FKBP4	5	5	15.9	318.98	5.61898e+06	3.63789e+06	3.99728e+06		1.7875e+07	1.60776e+07	1.65458e+07	0.000567224	3.24625	3.81001	1.9298
338	116063573	NP_001447.2	P21333	FLNA	filamin-A isoform 1	19	18	13.9	1241.27	1.28411e+08	9.54349e+07	9.47902e+07		3.03852e+07	2.88601e+07	2.76303e+07	0.000240851	3.61825	0.272648	-1.87489
1078	105990514	NP_001448.2	O75369	FLNB	filamin-B isoform 2	24	21	16.7	1402.92	5.89347e+07	4.21595e+07	4.43609e+07		6.89164e+07	6.11434e+07	6.29535e+07	0.056686	1.24652	1.32696	0.408127
206	116805322	NP_001449.3	Q14315	FLNC	filamin-C isoform a	4	1	2	162.43	3.62042e+06	3.04234e+06	2.7564e+06		444585	407802	545646	8.4039e-05	4.07552	0.148424	-2.7522
248	16933542	NP_002017.1	P02751	FN1	fibronectin isoform 3 preproprotein	3	3	2.7	149.13	1.94744e+07	2.14296e+07	1.59629e+07		4.46795e+06	3.62571e+06	3.77645e+06	0.000131179	3.88213	0.208735	-2.26026
267	4507115	NP_003079.1	Q16658	FSCN1	fascin	3	3	11.8	158.25	1.82356e+07	1.59086e+07	2.1148e+07		4.06826e+06	4.02781e+06	3.21433e+06	0.000147381	3.83156	0.204556	-2.28943
563	17402900	NP_003893.2	Q96AE4	FUBP1	far upstream element-binding protein 1	6	6	11.8	349.02	1.72529e+07	1.90267e+07	1.54099e+07		3.24102e+07	3.06041e+07	2.88811e+07	0.00113653	2.94442	1.77784	0.830123
995	4826734	NP_004951.1	P35637	FUS	RNA-binding protein FUS isoform 1	5	5	16.5	312.29	1.46914e+07	1.0072e+07	1.02669e+07		2.18969e+07	1.61225e+07	2.03838e+07	0.027952	1.55359	1.66722	0.737441
929	61835148	NP_005078.2	P51114	FXR1	fragile X mental retardation syndrome-related protein 1 isoform a	4	3	7.7	171.95	6.31491e+06	8.82358e+06	5.97108e+06		4.34223e+06	3.2396e+06	3.9095e+06	0.0157785	1.80194	0.544366	-0.877352
813	259013556	NP_004851.2	P51116	FXR2	fragile X mental retardation syndrome-related protein 2	3	2	5.3	159.27	966041	367425	498190		110708	126533	136804	0.00667155	2.17577	0.204211	-2.29186
466	5031703	NP_005745.1	Q13283	G3BP1	ras GTPase-activating protein-binding protein 1	3	3	18.5	174.18	1.20107e+06	1.5218e+06	2.07328e+06		8.74798e+06	7.34196e+06	8.53554e+06	0.000581447	3.23549	5.13442	2.3602
923	19923399	NP_036429.2	Q9UN86	G3BP2	ras GTPase-activating protein-binding protein 2 isoform a	3	3	10.8	141.03	6.78766e+06	5.9378e+06	5.47478e+06		8.39161e+06	7.65179e+06	8.9929e+06	0.014846	1.82839	1.3756	0.460064
111	108773793	NP_001035810.1	P11413	G6PD	glucose-6-phosphate 1-dehydrogenase isoform b	12	12	35.9	755.78	3.81242e+07	4.06251e+07	4.37729e+07		1.51352e+08	1.40594e+08	1.32435e+08	2.36522e-05	4.62613	3.46371	1.79232
279	38202257	NP_938148.1	Q14697	GANAB	neutral alpha-glucosidase AB isoform 2	4	4	9.4	254.07	3.22105e+06	2.70749e+06	2.40863e+06		1.64229e+07	1.48869e+07	2.1022e+07	0.000160129	3.79553	6.27692	2.65006
116	7669492	NP_002037.2	P04406	GAPDH	glyceraldehyde-3-phosphate dehydrogenase	21	21	63.9	2288.93	3.97846e+08	3.10971e+08	3.63842e+08		2.27273e+09	2.19894e+09	1.99844e+09	2.50636e-05	4.60096	6.03184	2.5926
1014	51093832	NP_056450.2	Q14C86	GAPVD1	GTPase-activating protein and VPS9 domain-containing protein 1	2	2	2	59.75	898082	266208	338495		1.32645e+06	1.44029e+06	1.52785e+06	0.033058	1.48072	2.85776	1.51488
507	116805340	NP_002038.2	P41250	GARS	glycyl-tRNA synthetase	2	2	4.6	141.28	2.46178e+06	2.01624e+06	2.25686e+06		4.95568e+06	5.16531e+06	6.42434e+06	0.000831043	3.08038	2.45666	1.2967
212	4503915	NP_000810.1	P22102	GART	trifunctional purine biosynthetic protein adenosine-3 isoform 1	2	2	4.7	96.13	753991	553060	856023		5.85166e+06	5.79426e+06	5.55343e+06	8.95971e-05	4.04771	7.95135	2.9912
1136	54607053	NP_006827.1	Q92616	GCN1L1	translational activator GCN1	2	2	0.9	126.96	2.14906e+06	1.47673e+06	1.86066e+06		1.34563e+06	1.51756e+06	1.44722e+06	0.114671	0.940548	0.785645	-0.348051
868	4503971	NP_001484.1	P31150	GDI1	rab GDP dissociation inhibitor alpha	4	1	16.3	252.98	159682	23023.5	31866.3		919660	734000	857883	0.0092675	2.03304	11.7049	3.54904
182	6598323	NP_001485.2	P50395	GDI2	rab GDP dissociation inhibitor beta isoform 1	8	5	31	463.33	7.54199e+06	7.27971e+06	7.1897e+06		2.05684e+07	1.79739e+07	1.73891e+07	6.33845e-05	4.19802	2.54102	1.34541
957	205277386	NP_002047.2	Q06210	GFPT1	glucosamine--fructose-6-phosphate aminotransferase [isomerizing] 1	6	6	12.3	297.98	6.83769e+06	5.89275e+06	5.73006e+06		9.24723e+06	8.00282e+06	7.63825e+06	0.0198663	1.70188	1.34819	0.431026
470	4885281	NP_005262.1	P00367	GLUD1	glutamate dehydrogenase 1, mitochondrial precursor	2	2	5.9	198.26	1.34669e+07	1.37639e+07	1.14932e+07		5.64244e+06	4.91472e+06	4.27774e+06	0.000603691	3.21919	0.383094	-1.38423
261	4504035	NP_003866.1	P49915	GMPS	GMP synthase [glutamine-hydrolyzing]	4	4	11.5	190.56	4.80747e+06	4.43704e+06	4.35064e+06		7.05778e+06	7.18952e+06	6.99197e+06	0.000145254	3.83787	1.56227	0.643643
335	4504041	NP_002061.1	P04899	GNAI2	guanine nucleotide-binding protein G(i) subunit alpha-2 isoform 1	5	2	17.2	240.92	3.9393e+06	5.47373e+06	3.9712e+06		618770	595140	829856	0.000238955	3.62168	0.1527	-2.71123
476	5729850	NP_006487.1	P08754	GNAI3	guanine nucleotide-binding protein G(k) subunit alpha	6	3	22	283.04	857981	739540	648783		2.2631e+06	1.83931e+06	2.33143e+06	0.000662141	3.17905	2.86419	1.51813
402	117938759	NP_536350.2	P63092	GNAS	protein ALEX XLas	6	5	7.4	249.61	7.80101e+06	7.78201e+06	6.39499e+06		1.96421e+07	1.80921e+07	2.24399e+07	0.00037781	3.42273	2.73792	1.45308
1226	11321585	NP_002065.1	P62873	GNB1	guanine nucleotide-binding protein G(I)/G(S)/G(T) subunit beta-1	4	3	21.8	192.64	8.09174e+06	8.23858e+06	6.79988e+06		9.57804e+06	7.84827e+06	8.02883e+06	0.338243	0.470771	1.10052	0.138179
1279	20357529	NP_005264.2	P62879	GNB2	guanine nucleotide-binding protein G(I)/G(S)/G(T) subunit beta-2	4	2	28.5	257.61	1.36817e+07	1.46248e+07	1.27916e+07		1.45533e+07	1.24766e+07	1.2816e+07	0.631663	0.199515	0.969533	-0.0446376
783	5174447	NP_006089.1	P63244	GNB2L1	guanine nucleotide-binding protein subunit beta-2-like 1	10	10	38.8	951.78	1.87465e+08	1.48793e+08	1.44051e+08		1.03348e+08	9.09197e+07	9.56e+07	0.00535743	2.27104	0.603503	-0.728566
1021	11545859	NP_071413.1	Q9H4A6	GOLPH3	Golgi phosphoprotein 3	3	3	14.8	105.57	6.11535e+06	4.56186e+06	4.97352e+06		7.1261e+06	6.47358e+06	7.48329e+06	0.0348968	1.45721	1.34709	0.429849
207	71979665	NP_005301.2	Q14451	GRB7	growth factor receptor-bound protein 7	3	3	11.7	100.72	945766	1.2555e+06	1.22692e+06		5.65552e+06	5.6162e+06	6.46305e+06	8.45201e-05	4.07304	5.17322	2.37106
181	6912396	NP_036335.1	Q9UBQ7	GRHPR	glyoxylate reductase/hydroxypyruvate reductase	2	2	10.7	117.71	1.2513e+06	923797	1.19166e+06		6.01553e+06	5.97795e+06	6.40792e+06	6.0433e-05	4.21873	5.46561	2.45038
276	4504165	NP_000168.1	P06396	GSN	gelsolin isoform a precursor	5	5	9.5	247.64	3.87141e+07	3.56803e+07	3.68567e+07		1.63742e+07	1.38371e+07	1.32961e+07	0.000157841	3.80178	0.391074	-1.35449
33	23065552	NP_000840.2	P21266	GSTM3	glutathione S-transferase Mu 3	7	7	27.6	337.41	5.1606e+06	4.47926e+06	4.88666e+06		5.40884e+07	5.05199e+07	4.60194e+07	3.02646e-06	5.51907	10.3692	3.37423
471	14670350	NP_127492.1	P78347	GTF2I	general transcription factor II-I isoform 1	5	5	8	271.66	2.61749e+06	2.34171e+06	2.3075e+06		1.05359e+07	8.19983e+06	6.94631e+06	0.000607249	3.21663	3.53421	1.82139
246	20357599	NP_619541.1	Q71UI9	H2AFV	histone H2A.V isoform 2	2	1	22.8	48.96	2.40991e+06	2.25665e+06	2.6644e+06		9.68155e+06	8.05434e+06	7.69805e+06	0.000128666	3.89054	3.46939	1.79468
149	4758496	NP_004884.1	O75367	H2AFY	core histone macro-H2A.1 isoform 2	5	5	24.3	275.46	1.63124e+06	2.21108e+06	2.01307e+06		2.43671e+07	1.83742e+07	2.1155e+07	3.91234e-05	4.40756	10.9124	3.4479
833	4504279	NP_002098.1	P84243	H3F3A	histone H3.3	3	3	8.1	154.33	4.03331e+08	5.08575e+08	3.62476e+08		2.2823e+08	2.29905e+08	1.69412e+08	0.00752873	2.12328	0.492432	-1.022
487	296179427	NP_001171634.2	Q16836	HADH	hydroxyacyl-coenzyme A dehydrogenase, mitochondrial isoform 1 precursor	2	2	5.7	80.11	2.67516e+06	3.1336e+06	2.83747e+06		6.71752e+06	6.36798e+06	5.39404e+06	0.00071421	3.14617	2.1373	1.09579
475	20127408	NP_000173.2	P40939	HADHA	trifunctional enzyme subunit alpha, mitochondrial precursor	6	6	17.4	370.16	7.29433e+06	5.11491e+06	6.98404e+06		2.23824e+07	1.99283e+07	1.91855e+07	0.000653223	3.18494	3.17101	1.66494
570	4504327	NP_000174.1	P55084	HADHB	trifunctional enzyme subunit beta, mitochondrial precursor	3	3	8.2	113.38	2.21611e+06	3.04372e+06	2.21061e+06		8.18979e+06	7.83631e+06	6.29416e+06	0.00119455	2.9228	2.98781	1.57909
502	6996014	NP_002100.2	P12081	HARS	histidyl-tRNA synthetase, cytoplasmic	7	7	16.5	231.48	6.73465e+06	9.09812e+06	5.76152e+06		2.34212e+07	2.65215e+07	2.53466e+07	0.000804202	3.09463	3.48654	1.8018
334	4758516	NP_004485.1	P51858	HDGF	hepatoma-derived growth factor isoform a	4	4	11.2	175.18	3.06761e+06	3.51283e+06	3.78832e+06		1.19254e+07	1.45221e+07	1.65598e+07	0.00023762	3.62412	4.14778	2.05234
831	4885409	NP_005327.1	Q00341	HDLBP	vigilin	7	7	9	420.34	2.66787e+07	2.62549e+07	2.53028e+07		1.92905e+07	2.10534e+07	2.22801e+07	0.00744797	2.12796	0.800447	-0.321122
767	4885381	NP_005313.1	P16401	HIST1H1B	histone H1.5	4	4	12.4	286.57	1.34957e+08	1.24018e+08	1.15014e+08		2.05711e+08	1.69291e+08	1.94926e+08	0.00480208	2.31857	1.52392	0.607783
1166	4504239	NP_003500.1	P0C0S8	HIST1H2AG	histone H2A type 1	4	1	36.9	229.16	2.4821e+06	7.59139e+06	1.17277e+07		2.57706e+06	3.46522e+06	1.72019e+06	0.153285	0.814501	0.356058	-1.48982
501	10800140	NP_066406.1	P33778	HIST1H2BB	histone H2B type 1-B	7	2	35.7	353.03	5.91574e+06	5.00963e+06	5.20088e+06		3.30779e+07	2.42056e+07	1.90648e+07	0.000789697	3.10254	4.73441	2.24318
674	4504257	NP_003509.1	P62807	HIST1H2BC	histone H2B type 1-C/E/F/G/I	7	2	28.6	382.94	3.06818e+07	3.59265e+07	3.94912e+07		1.47972e+08	1.03751e+08	8.80404e+07	0.00253	2.59688	3.2023	1.67911
1295	106775678	NP_001035807.1	Q6FI13	HIST2H2AA3	histone H2A type 2-A	4	1	52.3	175.94	391789	1.82019e+06	2.41532e+06		757871	1.13643e+06	977094	0.700402	0.154653	0.620534	-0.688418
1305	4504301	NP_003529.1	P62805	HIST2H4A	histone H4	9	9	52.4	556.18	5.24141e+08	6.74717e+08	4.77216e+08		6.27595e+08	6.33819e+08	4.7702e+08	0.792868	0.100799	1.03721	0.0527021
179	15991827	NP_277031.1	P19367	HK1	hexokinase-1 isoform HKI-R	17	16	22.8	821.1	2.69231e+07	3.00851e+07	2.76791e+07		9.32837e+07	7.94737e+07	9.38545e+07	5.68773e-05	4.24506	3.1482	1.65452
1024	15553127	NP_000180.2	P52789	HK2	hexokinase-2	4	3	5	114.51	446909	2.74474e+06	463260		5.55646e+06	4.57046e+06	5.71632e+06	0.0375507	1.42538	4.33479	2.11596
853	4504425	NP_002119.1	P09429	HMGB1	high mobility group protein B1	5	5	22.3	256.09	3.01584e+07	2.31367e+07	2.36904e+07		4.56445e+07	3.78495e+07	4.08588e+07	0.00859355	2.06583	1.61527	0.691778
175	148298677	NP_001091742.1	Q01581	HMGCS1	hydroxymethylglutaryl-CoA synthase, cytoplasmic	2	2	5.8	53.99	4.83143e+06	3.4955e+06	3.88412e+06		714249	666414	704836	5.58824e-05	4.25272	0.170788	-2.54972
1121	5803036	NP_006796.1	Q13151	HNRNPA0	heterogeneous nuclear ribonucleoprotein A0	2	2	13.4	47.69	4.73258e+06	3.15193e+06	3.65124e+06		6.71945e+06	4.63317e+06	5.0655e+06	0.0958243	1.01852	1.42324	0.509178
1208	14043070	NP_112420.1	P09651	HNRNPA1	heterogeneous nuclear ribonucleoprotein A1 isoform b	12	10	34.4	898.88	1.04537e+08	5.4478e+07	4.54771e+07		9.84075e+07	7.1567e+07	1.3057e+08	0.240504	0.618878	1.46971	0.55553
281	14043072	NP_112533.1	P22626	HNRNPA2B1	heterogeneous nuclear ribonucleoproteins A2/B1 isoform B1	17	13	48.2	1430.68	7.32911e+07	6.77118e+07	6.16147e+07		2.21859e+08	1.80516e+08	1.94365e+08	0.000161931	3.79067	2.94515	1.55834
511	34740329	NP_919223.1	P51991	HNRNPA3	heterogeneous nuclear ribonucleoprotein A3	7	7	26.7	544.65	8.62044e+07	7.08826e+07	6.83613e+07		3.29284e+07	2.70342e+07	3.3093e+07	0.000839914	3.07577	0.412758	-1.27663
542	55956919	NP_112556.2	Q99729	HNRNPAB	heterogeneous nuclear ribonucleoprotein A/B isoform a	3	2	11.1	143.53	7.35616e+07	8.12491e+07	7.94663e+07		4.49256e+07	3.82241e+07	3.4886e+07	0.000985296	3.00643	0.503829	-0.988993
236	117189975	NP_112604.2	P07910	HNRNPC	heterogeneous nuclear ribonucleoproteins C1/C2 isoform a	7	7	20.6	325.38	1.70139e+07	1.77553e+07	1.44269e+07		6.38437e+07	5.32144e+07	5.53165e+07	0.000117621	3.92951	3.50383	1.80893
446	14110414	NP_002129.2	Q14103	HNRNPD	heterogeneous nuclear ribonucleoprotein D0 isoform c	6	5	20.3	360.02	4.02955e+07	3.45269e+07	3.11817e+07		8.12009e+07	7.51903e+07	7.88725e+07	0.000499661	3.30132	2.21938	1.15016
830	148470397	NP_001091678.1	P52597	HNRNPF	heterogeneous nuclear ribonucleoprotein F	3	2	10.1	238.37	1.16015e+07	8.34916e+06	9.63206e+06		1.87322e+07	1.5318e+07	1.86204e+07	0.00739624	2.13099	1.78045	0.832243
497	5031753	NP_005511.1	P31943	HNRNPH1	heterogeneous nuclear ribonucleoprotein H	7	6	25.6	652.61	5.97113e+07	5.46506e+07	5.23494e+07		1.11615e+08	9.43988e+07	1.13013e+08	0.000751038	3.12434	1.91365	0.936326
1120	14165435	NP_112552.1	P61978	HNRNPK	heterogeneous nuclear ribonucleoprotein K isoform b	15	15	43.2	1033.33	2.32074e+08	1.92518e+08	1.90701e+08		2.53267e+08	2.23087e+08	2.44922e+08	0.0953468	1.02069	1.17225	0.229279
732	52632383	NP_001524.2	P14866	HNRNPL	heterogeneous nuclear ribonucleoprotein L isoform a	8	8	23.1	466.42	2.27986e+07	2.09079e+07	1.74871e+07		4.95508e+07	3.57289e+07	4.6342e+07	0.00384199	2.41544	2.15091	1.10495
131	14141152	NP_005959.2	P52272	HNRNPM	heterogeneous nuclear ribonucleoprotein M isoform a	8	8	14.5	377.36	2.79077e+07	2.89283e+07	2.65379e+07		5.02578e+07	4.84504e+07	4.9117e+07	2.99702e-05	4.52331	1.77304	0.826224
482	5031755	NP_005817.1	O43390	HNRNPR	heterogeneous nuclear ribonucleoprotein R isoform 2	9	8	21.2	429.78	1.96287e+07	1.67837e+07	1.63422e+07		4.77435e+07	3.71274e+07	4.21809e+07	0.000687688	3.16261	2.40836	1.26805
1222	14141161	NP_004492.2	Q00839	HNRNPU	heterogeneous nuclear ribonucleoprotein U isoform b	13	12	19.9	957.46	1.2143e+08	9.45407e+07	9.97436e+07		1.19791e+08	1.04993e+08	1.28926e+08	0.297693	0.526232	1.12034	0.163942
1046	118601081	NP_001073027.1	Q1KMD3	HNRNPUL2	heterogeneous nuclear ribonucleoprotein U-like protein 2	4	4	5	183.7	5.16967e+06	4.75661e+06	3.76464e+06		8.18164e+06	5.74231e+06	9.97928e+06	0.0447917	1.3488	1.74592	0.803986
488	14110407	NP_112740.1	O14979	HNRPDL	heterogeneous nuclear ribonucleoprotein D-like	3	2	9.8	164.37	4.85833e+06	4.73952e+06	4.0794e+06		1.1798e+07	9.52249e+06	9.7344e+06	0.000720076	3.14262	2.27055	1.18304
473	7705415	NP_056972.1	Q9UJC3	HOOK1	protein Hook homolog 1	2	2	4.9	142.52	587597	802661	819159		2.33605e+06	2.412e+06	2.06351e+06	0.000644643	3.19068	3.08297	1.62432
285	4504483	NP_000185.1	P00492	HPRT1	hypoxanthine-guanine phosphoribosyltransferase	4	4	17.4	144.89	1.33865e+07	1.2282e+07	1.30859e+07		8.74253e+06	8.72087e+06	8.33407e+06	0.000173797	3.75996	0.665666	-0.587129
380	4758504	NP_004484.1	Q99714	HSD17B10	3-hydroxyacyl-CoA dehydrogenase type-2 isoform 1	8	8	57.1	463.59	2.46503e+06	3.98665e+06	3.66599e+06		2.29748e+07	2.38463e+07	1.90308e+07	0.000323286	3.49041	6.5086	2.70235
269	153792590	NP_001017963.2	P07900	HSP90AA1	heat shock protein HSP 90-alpha isoform 1	26	12	30	2120.04	9.65493e+07	9.29927e+07	9.06419e+07		2.8253e+08	2.30642e+08	2.31137e+08	0.000153231	3.81465	2.6565	1.40953
1119	20149594	NP_031381.2	P08238	HSP90AB1	heat shock protein HSP 90-beta	30	14	46.7	2672.21	3.42465e+08	2.81827e+08	2.92234e+08		2.80603e+08	2.51478e+08	2.54564e+08	0.0953229	1.0208	0.85829	-0.220463
1329	4507677	NP_003290.1	P14625	HSP90B1	endoplasmin precursor	10	8	14.2	739.09	2.94637e+07	2.45544e+07	2.39927e+07		2.65098e+07	2.17839e+07	2.90867e+07	0.92357	0.03453	0.99192	-0.0117048
254	167466173	NP_005337.2	P08107	HSPA1A	heat shock 70 kDa protein 1A/1B	14	7	29.3	833.73	1.08703e+07	8.06776e+06	9.45433e+06		3.76078e+07	3.40578e+07	3.41812e+07	0.000136473	3.86495	3.728	1.8984
544	124256496	NP_005518.3	P34931	HSPA1L	heat shock 70 kDa protein 1-like	9	1	17.9	481.35	440578	746772	645375		2.56903e+06	3.4434e+06	3.79808e+06	0.00100532	2.9977	5.35297	2.42034
587	38327039	NP_002145.3	P34932	HSPA4	heat shock 70 kDa protein 4	7	7	11.3	347.23	3.55313e+07	2.66279e+07	3.06363e+07		1.57639e+07	1.55926e+07	1.45887e+07	0.00130396	2.88474	0.495124	-1.01414
55	31541941	NP_055093.2	O95757	HSPA4L	heat shock 70 kDa protein 4L	2	1	5.4	117.19	367070	359397	339509		1.41417e+06	1.2685e+06	1.41603e+06	6.36445e-06	5.19624	3.84502	1.94299
537	16507237	NP_005338.1	P11021	HSPA5	78 kDa glucose-regulated protein precursor	18	16	27.4	1137.19	1.22101e+08	1.06817e+08	1.04511e+08		7.04138e+07	6.27158e+07	6.60504e+07	0.000958775	3.01828	0.597367	-0.743312
357	5729877	NP_006588.1	P11142	HSPA8	heat shock cognate 71 kDa protein isoform 1	22	19	41.6	1503.13	1.31783e+08	1.26349e+08	1.00167e+08		3.37627e+08	3.27754e+08	3.49603e+08	0.000276116	3.55891	2.83279	1.50222
560	24234688	NP_004125.3	P38646	HSPA9	stress-70 protein, mitochondrial precursor	15	14	27.2	999.36	3.51039e+07	3.46398e+07	2.69865e+07		1.05274e+08	8.5495e+07	7.83994e+07	0.00111916	2.95111	2.78267	1.47647
18	4504517	NP_001531.1	P04792	HSPB1	heat shock protein beta-1	12	12	79	795.93	7.01268e+07	7.0631e+07	6.33154e+07		5.72587e+08	5.71081e+08	5.30854e+08	1.05569e-06	5.97646	8.2055	3.03659
294	31542947	NP_002147.2	P10809	HSPD1	60 kDa heat shock protein, mitochondrial	22	22	41.5	1465.43	1.51907e+08	1.41404e+08	1.22113e+08		3.45226e+08	3.31861e+08	3.27035e+08	0.000180511	3.7435	2.4171	1.27328
1257	4504523	NP_002148.1	P61604	HSPE1	10 kDa heat shock protein, mitochondrial	3	3	35.3	207.83	3.04242e+07	3.26411e+07	2.71766e+07		3.45566e+07	3.4666e+07	2.76496e+07	0.498984	0.301914	1.07347	0.102285
720	42544159	NP_006635.2	Q92598	HSPH1	heat shock protein 105 kDa	10	9	18.5	506.25	1.55237e+07	1.39187e+07	1.27652e+07		2.18142e+07	1.96624e+07	2.10813e+07	0.00354051	2.45093	1.48215	0.567689
140	5453832	NP_006380.1	Q9Y4L1	HYOU1	hypoxia up-regulated protein 1 precursor	2	2	5.1	203.41	2.24408e+06	2.30532e+06	2.13998e+06		1.34576e+07	1.09173e+07	1.4317e+07	3.27279e-05	4.48508	5.78409	2.53209
215	94721239	NP_038203.2	P41252	IARS	isoleucyl-tRNA synthetase, cytoplasmic	4	4	6.6	152.82	600154	423206	671652		5.34478e+06	5.00037e+06	5.06354e+06	9.29652e-05	4.03168	9.09061	3.18438
850	46852147	NP_060530.3	Q9NSE4	IARS2	isoleucyl-tRNA synthetase, mitochondrial precursor	2	2	2.9	169.35	1.75327e+07	1.42993e+07	1.38965e+07		1.01651e+07	1.09391e+07	9.85742e+06	0.00832253	2.07974	0.677075	-0.562613
1271	28178825	NP_005887.2	O75874	IDH1	isocitrate dehydrogenase [NADP] cytoplasmic	3	3	7.2	239.06	1.05941e+07	3.23195e+06	2.76271e+06		5.28548e+06	4.54016e+06	9.03207e+06	0.590246	0.228967	1.13678	0.184951
163	28178832	NP_002159.2	P48735	IDH2	isocitrate dehydrogenase [NADP], mitochondrial precursor	9	9	22.6	473.7	1.95752e+07	2.00405e+07	1.71229e+07		5.71052e+07	5.38656e+07	5.17692e+07	4.89994e-05	4.30981	2.86824	1.52017
632	5031777	NP_005521.1	P50213	IDH3A	isocitrate dehydrogenase [NAD] subunit alpha, mitochondrial precursor	3	3	9.6	134.49	6.84521e+06	5.51001e+06	5.65006e+06		1.18692e+07	1.14005e+07	1.00547e+07	0.00188523	2.72463	1.85081	0.888158
354	24234747	NP_004506.2	Q12905	ILF2	interleukin enhancer-binding factor 2	3	3	19	201.96	4.87083e+06	4.66922e+06	3.6607e+06		1.52109e+07	1.33324e+07	1.39128e+07	0.000268112	3.57168	3.21618	1.68535
591	24234750	NP_036350.2	Q12906	ILF3	interleukin enhancer-binding factor 3 isoform a	6	6	12.8	259.36	1.40727e+07	1.31648e+07	1.21725e+07		2.58185e+07	2.09985e+07	2.37258e+07	0.00136815	2.86387	1.78997	0.839936
121	154354962	NP_001093639.1	Q16891	IMMT	mitochondrial inner membrane protein isoform 2	5	5	10.3	401.78	3.96469e+06	4.16534e+06	3.82884e+06		1.76967e+07	1.48994e+07	1.81467e+07	2.69212e-05	4.5699	4.2431	2.08512
16	34328928	NP_899066.1	P20839	IMPDH1	inosine-5'-monophosphate dehydrogenase 1 isoform b	3	3	6.4	115.57	1.28497e+06	1.27171e+06	1.41599e+06		7.89612e+06	7.84832e+06	7.61448e+06	1.02022e-06	5.99131	5.8799	2.55579
1016	66933016	NP_000875.2	P12268	IMPDH2	inosine-5'-monophosphate dehydrogenase 2	3	3	7.2	154.87	2.98728e+06	3.88788e+06	2.47258e+06		4.65785e+06	4.55384e+06	5.86782e+06	0.0338707	1.47018	1.61317	0.689898
194	149999380	NP_071934.3	Q27J81	INF2	inverted formin-2 isoform 1	7	6	7	246.16	2.05468e+06	1.86156e+06	2.20756e+06		6.8873e+06	6.17296e+06	7.3952e+06	7.50279e-05	4.12478	3.34032	1.73999
639	62460637	NP_078934.3	Q8TEX9	IPO4	importin-4	2	2	3.3	102.06	15114.6	16159.8	38710.5		311118	1.04929e+06	736820	0.00199865	2.69926	29.9669	4.9053
1255	24797086	NP_002262.3	O00410	IPO5	importin-5	6	6	7.4	297.27	2.26654e+07	1.78266e+07	2.04128e+07		1.71632e+07	1.99044e+07	1.98563e+07	0.48632	0.313078	0.934638	-0.0975206
1105	5453998	NP_006382.1	O95373	IPO7	importin-7	7	7	7.9	362.86	1.62327e+07	1.41734e+07	1.5737e+07		1.76186e+07	1.67474e+07	1.67854e+07	0.0776395	1.10992	1.10854	0.148659
305	4506787	NP_003861.1	P46940	IQGAP1	ras GTPase-activating-like protein IQGAP1	4	3	4.8	171.3	1.31723e+06	1.26589e+06	1.11056e+06		2.77712e+06	2.52723e+06	2.60334e+06	0.000200636	3.69759	2.14087	1.09819
125	15626999	NP_258412.1	Q9BY32	ITPA	inosine triphosphate pyrophosphatase isoform a	2	2	19.1	106.48	395754	271633	318106		5.31674e+06	4.89388e+06	4.28805e+06	2.80012e-05	4.55282	14.7121	3.87893
489	5031815	NP_005539.1	Q15046	KARS	lysyl-tRNA synthetase isoform 2	2	2	5.9	80.91	215595	134342	264047		1.49412e+06	1.3547e+06	1.2558e+06	0.000720871	3.14214	6.68523	2.74098
753	154355000	NP_003676.2	Q92945	KHSRP	far upstream element-binding protein 2	9	9	17.9	406.3	1.61606e+07	1.50191e+07	1.62076e+07		2.01906e+07	1.85801e+07	2.02739e+07	0.00435528	2.36098	1.246	0.317303
1072	4758648	NP_004512.1	P33176	KIF5B	kinesin-1 heavy chain	2	2	1.8	88.08	2.43675e+06	2.1423e+06	2.67116e+06		2.10997e+06	1.41626e+06	1.4193e+06	0.0543311	1.26495	0.682122	-0.551898
771	4504897	NP_002257.1	P52292	KPNA2	importin subunit alpha-2	6	6	26.1	456.6	1.39109e+07	9.14111e+06	1.08394e+07		2.3254e+07	2.25196e+07	2.13124e+07	0.00500126	2.30092	1.97943	0.985089
1287	4504901	NP_002259.1	O00629	KPNA4	importin subunit alpha-4	2	2	11.9	68.23	6.49234e+06	3.50516e+06	5.77466e+06		4.92317e+06	3.88188e+06	5.13384e+06	0.664057	0.177795	0.883766	-0.178264
465	19923142	NP_002256.2	Q14974	KPNB1	importin subunit beta-1	9	9	14.6	612.24	8.14154e+07	6.22056e+07	7.03236e+07		3.22966e+07	2.83962e+07	2.95682e+07	0.00058084	3.23594	0.421889	-1.24506
46	4557888	NP_000215.1	P05783	KRT18	keratin, type I cytoskeletal 18	22	22	43	1807.71	3.58577e+07	3.86049e+07	3.41669e+07		7.44172e+08	5.66511e+08	6.80576e+08	4.98475e-06	5.30236	18.3307	4.19619
79	24234699	NP_002267.2	P08727	KRT19	keratin, type I cytoskeletal 19	17	17	41.8	1103.49	1.19257e+08	1.07521e+08	9.97597e+07		2.03188e+09	1.49069e+09	1.83628e+09	1.18116e-05	4.92769	16.4111	4.0366
185	109255249	NP_002263.2	P19013	KRT4	keratin, type II cytoskeletal 4	9	7	22.6	504.8	1.51646e+07	1.46399e+07	1.28245e+07		7.68922e+07	5.91968e+07	6.85629e+07	6.77838e-05	4.16887	4.80076	2.26326
114	67782365	NP_005547.3	P08729	KRT7	keratin, type II cytoskeletal 7	15	11	27.7	784.07	5.23984e+07	5.61987e+07	4.86238e+07		3.86021e+08	2.99893e+08	3.32899e+08	2.47422e-05	4.60656	6.48014	2.69602
564	148612803	NP_778223.2	Q7RTS7	KRT74	keratin, type II cytoskeletal 74	2	1	4.5	79.51	2099.1	1611.07	1909.37		87379	23931.2	63991.6	0.00113661	2.94439	31.1951	4.96325
50	4504919	NP_002264.1	P05787	KRT8	keratin, type II cytoskeletal 8	20	15	25.5	1332.04	1.73972e+08	1.73171e+08	1.7364e+08		2.96055e+09	2.22694e+09	2.56423e+09	5.17437e-06	5.28614	14.8847	3.89576
371	125628632	NP_001074961.1	Q6KB66	KRT80	keratin, type II cytoskeletal 80 isoform K80.1	2	1	4.7	72.05	194093	221434	117789		6.97016e+06	6.912e+06	1.60938e+07	0.000304392	3.51657	56.2067	5.81267
383	33620775	NP_891556.1	Q86UP2	KTN1	kinectin isoform a	3	3	3.1	108.47	1.51792e+07	1.46418e+07	1.4106e+07		8.18276e+06	6.81535e+06	7.03342e+06	0.000327073	3.48536	0.50155	-0.995536
458	20070205	NP_005549.2	O00515	LAD1	ladinin-1	3	3	7	119.49	747877	1.24934e+06	1.10138e+06		5.43565e+06	6.31209e+06	7.59163e+06	0.000534924	3.27171	6.24132	2.64185
684	108773810	NP_064502.9	Q9P2J5	LARS	leucyl-tRNA synthetase, cytoplasmic	2	2	3.4	123.24	2.67026e+06	2.0241e+06	1.86623e+06		5.66365e+06	4.54628e+06	4.84435e+06	0.00269635	2.56922	2.29465	1.19828
2	5031857	NP_005557.1	P00338	LDHA	L-lactate dehydrogenase A chain isoform 1	6	6	31.9	461.34	2.87754e+07	2.96998e+07	2.90333e+07		2.56202e+08	2.56574e+08	2.57204e+08	2.16651e-09	8.66424	8.79893	3.13733
11	4557032	NP_002291.1	P07195	LDHB	L-lactate dehydrogenase B chain	8	8	25.7	670.87	7.46761e+06	8.12528e+06	8.51134e+06		1.97957e+08	1.95048e+08	1.77601e+08	4.10072e-07	6.38714	23.6724	4.56514
362	6912482	NP_036450.1	O95202	LETM1	LETM1 and EF-hand domain-containing protein 1, mitochondrial precursor	2	1	1.8	50.94	480077	442833	437643		1.42732e+06	1.08043e+06	1.25886e+06	0.000292214	3.5343	2.76844	1.46907
668	4504981	NP_002296.1	P09382	LGALS1	galectin-1	2	2	31.9	106	1.40671e+07	3.59071e+07	1.57207e+07		2.65646e+06	2.7371e+06	2.45779e+06	0.00239683	2.62036	0.119512	-3.06477
915	7705373	NP_057441.1	Q9UHB6	LIMA1	LIM domain and actin-binding protein 1 isoform b	6	6	10.3	256.2	2.82874e+06	4.24639e+06	3.20894e+06		9.57283e+06	7.04453e+06	5.87633e+06	0.014028	1.853	2.18724	1.12911
329	27436946	NP_733821.1	P02545	LMNA	prelamin-A/C isoform 1 precursor	27	3	41.9	1684.07	3.53968e+07	3.50004e+07	3.85084e+07		1.95976e+07	1.70899e+07	1.93356e+07	0.000230882	3.63661	0.514418	-0.958987
1193	5031877	NP_005564.1	P20700	LMNB1	lamin-B1 isoform 1	5	4	9.4	279.61	1.50702e+07	1.17547e+07	1.22199e+07		1.33997e+07	8.44119e+06	9.55187e+06	0.217019	0.663502	0.80402	-0.314696
313	27436951	NP_116126.2	Q03252	LMNB2	lamin-B2	2	1	1.7	79.43	539174	505877	405142		2.19358e+06	1.73901e+06	2.03679e+06	0.000212178	3.6733	4.11627	2.04134
575	148233596	NP_006717.2	P50851	LRBA	lipopolysaccharide-responsive and beige-like anchor protein	2	2	1	123.36	1.32066e+06	1.01418e+06	898899		3.89998e+06	2.92148e+06	3.77736e+06	0.00121911	2.91396	3.27757	1.71263
373	31621305	NP_573566.2	P42704	LRPPRC	leucine-rich PPR motif-containing protein, mitochondrial precursor	4	4	4.8	254.79	1.2298e+06	795325	1.01912e+06		5.48389e+06	5.16051e+06	4.5198e+06	0.000307077	3.51275	4.98127	2.31651
88	24308207	NP_065761.1	Q8N1G4	LRRC47	leucine-rich repeat-containing protein 47	4	4	11.1	176.44	362832	422214	410111		3.15173e+06	3.50264e+06	2.77774e+06	1.4481e-05	4.8392	7.89194	2.98038
449	40254924	NP_060979.2	Q96AG4	LRRC59	leucine-rich repeat-containing protein 59	2	2	10.1	133.12	3.22291e+07	2.60176e+07	2.43522e+07		9.51062e+06	7.62965e+06	9.36215e+06	0.00050612	3.29575	0.320857	-1.64
205	212276070	NP_004726.2	Q32MZ4	LRRFIP1	leucine-rich repeat flightless-interacting protein 1 isoform 4	3	3	5.5	210.15	1.05074e+06	980332	1.08123e+06		5.52816e+06	5.372e+06	7.44224e+06	8.29119e-05	4.08138	5.89352	2.55913
618	116812577	NP_057103.2	Q9Y383	LUC7L2	putative RNA-binding protein Luc7-like 2	3	3	10.5	203.03	1.1091e+07	9.68687e+06	9.1108e+06		1.7951e+07	1.64805e+07	1.99432e+07	0.00171262	2.76634	1.81924	0.863337
1233	19923485	NP_057508.2	O95232	LUC7L3	luc7-like protein 3	2	2	7.4	110.89	8.61244e+06	7.6059e+06	8.01337e+06		9.90458e+06	8.31222e+06	8.02107e+06	0.362309	0.440921	1.08279	0.114755
1025	4505087	NP_002361.1	P61326	MAGOH	protein mago nashi homolog	2	2	18.5	81.82	181773	107885	94150.7		261628	221865	214752	0.0385056	1.41448	1.81925	0.863341
731	6912494	NP_036457.1	Q15691	MAPRE1	microtubule-associated protein RP/EB family member 1	3	3	10.8	167.89	6.29272e+06	5.36528e+06	5.00702e+06		3.51188e+06	2.85556e+06	3.25507e+06	0.00378341	2.42212	0.577408	-0.792336
800	153070260	NP_002347.5	P29966	MARCKS	myristoylated alanine-rich C-kinase substrate	4	4	25.3	317.16	4.58372e+06	7.87314e+06	6.51432e+06		1.41763e+07	1.4399e+07	1.66703e+07	0.00590672	2.22865	2.38497	1.25397
1202	21626466	NP_061322.2	P43243	MATR3	matrin-3 isoform a	3	3	4.8	91.3	8.66035e+06	7.80256e+06	6.87714e+06		9.60901e+06	7.65093e+06	9.77684e+06	0.232318	0.633916	1.15839	0.212116
17	116805327	NP_064551.3	Q96RQ3	MCCC1	methylcrotonoyl-CoA carboxylase subunit alpha, mitochondrial precursor	2	2	4.6	88.85	182395	180353	174289		2.32883e+06	2.14293e+06	1.96747e+06	1.03051e-06	5.98695	11.9903	3.58379
297	11545863	NP_071415.1	Q9HCC0	MCCC2	methylcrotonoyl-CoA carboxylase beta chain, mitochondrial	4	4	11.9	259.03	2.14624e+06	1.92569e+06	1.69924e+06		5.40607e+06	5.56696e+06	6.34057e+06	0.000190288	3.72059	3.00001	1.58497
408	7427519	NP_005906.2	Q14566	MCM6	DNA replication licensing factor MCM6	2	2	2.1	57.97	1.07795e+07	9.54532e+06	1.02847e+07		3.04677e+06	3.27183e+06	4.13073e+06	0.000389953	3.40899	0.341375	-1.55057
1148	5174539	NP_005908.1	P40925	MDH1	malate dehydrogenase, cytoplasmic isoform 2	3	3	13.5	119.55	9.53823e+06	1.07751e+07	8.81153e+06		6.98489e+06	8.76583e+06	4.48471e+06	0.124731	0.904026	0.694782	-0.525368
142	21735621	NP_005909.2	P40926	MDH2	malate dehydrogenase, mitochondrial precursor	16	16	53.6	1171.72	1.29183e+08	1.55742e+08	1.32319e+08		6.4472e+08	6.15092e+08	5.58386e+08	3.43865e-05	4.46361	4.35763	2.12354
500	9945306	NP_064696.1	P10620	MGST1	microsomal glutathione S-transferase 1	2	2	9	114.92	5.1358e+06	6.64521e+06	7.40873e+06		2.14196e+07	1.91932e+07	1.7711e+07	0.000777268	3.10943	3.03932	1.60375
238	4826649	NP_004918.1	Q13405	MRPL49	39S ribosomal protein L49, mitochondrial	2	2	16.3	100.42	427800	350147	335890		1.93243e+06	2.19107e+06	2.68232e+06	0.000118158	3.92754	6.11024	2.61123
403	4505257	NP_002435.1	P26038	MSN	moesin	7	5	12.3	316.85	3.27993e+07	2.12582e+07	2.43065e+07		4.58209e+06	5.81762e+06	4.92311e+06	0.000379104	3.42124	0.195534	-2.35451
825	14141170	NP_004730.2	O94776	MTA2	metastasis-associated protein MTA2	2	2	4	77.31	1.67076e+06	1.7333e+06	1.55264e+06		2.82003e+06	2.42007e+06	3.46903e+06	0.0071358	2.14656	1.75704	0.813148
286	50838795	NP_065795.1	Q9BTC8	MTA3	metastasis-associated protein MTA3	2	2	3.5	83.17	525211	616815	751662		2.6907e+06	2.50045e+06	2.62026e+06	0.000175064	3.7568	4.12497	2.04438
540	47132622	NP_002442.2	Q13126	MTAP	S-methyl-5'-thioadenosine phosphorylase	3	3	26.5	185.09	1.03239e+07	7.51402e+06	9.46227e+06		3.81523e+06	4.0352e+06	3.91778e+06	0.000976515	3.01032	0.431067	-1.21402
1318	223555917	NP_848927.2	Q86UE4	MTDH	protein LYRIC	2	2	7.4	120.35	3.695e+06	3.73691e+06	3.5324e+06		3.49969e+06	2.78263e+06	4.56232e+06	0.839428	0.0760167	0.989086	-0.0158327
907	222136639	NP_005947.3	P11586	MTHFD1	C-1-tetrahydrofolate synthase, cytoplasmic	8	7	10.3	359.03	1.74857e+07	1.54354e+07	1.60996e+07		2.01849e+07	1.91967e+07	2.17517e+07	0.0128248	1.89195	1.24709	0.318566
412	157694492	NP_055335.2	Q9BQG0	MYBBP1A	myb-binding protein 1A isoform 2	2	2	2	141.18	2.51946e+06	1.4101e+06	1.71669e+06		3.00828e+07	1.74929e+07	2.20482e+07	0.000407951	3.38939	12.331	3.62422
1320	116284394	NP_079005.3	Q7Z406	MYH14	myosin-14 isoform 2	6	1	3.1	551.22	3.94481e+06	4.94214e+06	3.68111e+06		3.25494e+06	3.95734e+06	5.05317e+06	0.844159	0.0735755	0.975922	-0.0351618
708	12667788	NP_002464.1	P35579	MYH9	myosin-9	47	42	29.7	3916.47	6.11818e+08	3.96556e+08	4.07183e+08		1.93249e+08	1.67702e+08	1.88227e+08	0.00321214	2.49321	0.387958	-1.36603
225	5453740	NP_006462.1	P19105	MYL12A	myosin regulatory light chain 12A	6	6	46.2	341.83	5.41256e+07	4.90892e+07	4.27766e+07		1.53558e+07	1.33831e+07	1.36271e+07	0.000106767	3.97156	0.290196	-1.7849
536	88999583	NP_524147.2	P60660	MYL6	myosin light polypeptide 6 isoform 2	7	7	65.6	485.58	1.27663e+08	1.11662e+08	1.08402e+08		6.52863e+07	5.6021e+07	5.32392e+07	0.000958079	3.0186	0.501964	-0.994344
196	124494238	NP_001074248.1	O00159	MYO1C	myosin-Ic isoform a	8	8	14.2	373.22	8.62628e+06	8.04619e+06	9.38447e+06		1.89114e+07	1.8425e+07	1.82642e+07	7.66376e-05	4.11556	2.13381	1.09343
608	7305053	NP_038479.1	Q9NZM1	MYOF	myoferlin isoform a	4	4	3.5	147.55	8.10042e+06	7.39312e+06	6.36539e+06		1.34392e+06	2.3841e+06	1.87709e+06	0.00155832	2.80734	0.256422	-1.96341
723	5031931	NP_005585.1	Q13765	NACA	nascent polypeptide-associated complex subunit alpha isoform b	4	4	19.5	190.04	7.15048e+07	6.43508e+07	6.36694e+07		4.84744e+07	4.00944e+07	4.48184e+07	0.00367102	2.43521	0.668524	-0.580949
980	5031977	NP_005737.1	P43490	NAMPT	nicotinamide phosphoribosyltransferase precursor	2	2	10.4	88.62	2.90533e+06	1.43335e+06	1.92252e+06		3.85572e+06	4.20219e+06	4.98986e+06	0.0242795	1.61476	2.08391	1.05929
730	12056473	NP_061819.2	Q9NR45	NANS	sialic acid synthase	5	5	18.7	267.52	1.31776e+07	1.17795e+07	1.17622e+07		1.97792e+07	1.75191e+07	1.66601e+07	0.0037452	2.42652	1.46948	0.555309
433	4758756	NP_004528.1	P55209	NAP1L1	nucleosome assembly protein 1-like 1	4	3	16.4	177.58	4.47279e+06	3.39695e+06	3.98205e+06		9.87062e+06	1.01523e+07	9.16043e+06	0.000446708	3.34998	2.46236	1.30004
817	5174613	NP_005960.1	Q99733	NAP1L4	nucleosome assembly protein 1-like 4	2	1	14.4	72.06	2.49741e+06	1.24707e+06	1.40093e+06		401276	303440	541108	0.00680183	2.16737	0.242123	-2.04619
839	4758762	NP_004530.1	O43776	NARS	asparaginyl-tRNA synthetase, cytoplasmic	5	5	13.7	224.1	5.86103e+06	4.56062e+06	4.66977e+06		9.77879e+06	7.61658e+06	8.36806e+06	0.00773652	2.11145	1.70716	0.771596
1118	27262628	NP_002473.2	P49321	NASP	nuclear autoantigenic sperm protein isoform 2	3	3	7.1	100.51	2.72702e+06	2.61426e+06	2.66719e+06		2.62591e+06	2.09347e+06	2.1564e+06	0.0944284	1.0249	0.858565	-0.220001
1032	221316723	NP_078938.2	Q9H0A0	NAT10	N-acetyltransferase 10 isoform a	2	2	3.4	68.88	1.75642e+06	1.0984e+06	1.24859e+06		2.63547e+06	1.92803e+06	2.09801e+06	0.042169	1.37501	1.62341	0.699026
378	4505343	NP_002477.1	Q09161	NCBP1	nuclear cap-binding protein subunit 1	2	2	5.3	80.21	95037.7	116452	183799		2.01782e+06	1.40268e+06	1.96931e+06	0.000316385	3.49978	13.6351	3.76926
616	55956788	NP_005372.2	P19338	NCL	nucleolin	14	14	26.1	1067.04	8.04701e+07	6.83338e+07	6.62382e+07		1.60321e+08	1.30022e+08	1.69855e+08	0.00169624	2.77051	2.14004	1.09764
92	14165266	NP_114402.1	Q9UGV2	NDRG3	protein NDRG3 isoform a	2	2	9.9	243.51	712750	631982	686990		5.6062e+06	5.21665e+06	6.81804e+06	1.61278e-05	4.79242	8.68273	3.11815
306	33519475	NP_004997.4	P28331	NDUFS1	NADH-ubiquinone oxidoreductase 75 kDa subunit, mitochondrial isoform 1 precursor	3	3	7.2	175.71	1.22439e+06	1.1259e+06	1.46101e+06		4.39535e+06	4.02533e+06	3.74025e+06	0.000204766	3.68874	3.19076	1.6739
576	4758788	NP_004542.1	O75489	NDUFS3	NADH dehydrogenase [ubiquinone] iron-sulfur protein 3, mitochondrial precursor	2	2	11.4	71.84	1.62001e+06	1.5275e+06	1.91358e+06		4.51815e+06	4.8097e+06	3.55323e+06	0.00123987	2.90662	2.54512	1.34773
841	20149568	NP_009034.2	P49821	NDUFV1	NADH dehydrogenase [ubiquinone] flavoprotein 1, mitochondrial isoform 1 precursor	2	2	11.2	79.03	1.14758e+06	791584	808093		1.61779e+06	1.71469e+06	2.01531e+06	0.00787031	2.10401	1.9466	0.960953
1263	222080062	NP_066552.2	P19404	NDUFV2	NADH dehydrogenase [ubiquinone] flavoprotein 2, mitochondrial precursor	2	2	12	80.66	888316	829492	672577		1.03878e+06	825818	748177	0.538447	0.268857	1.09303	0.128338
661	114520609	NP_006145.2	P46934	NEDD4	E3 ubiquitin-protein ligase NEDD4 isoform 1	3	3	3.1	174.47	1.12964e+07	7.82317e+06	9.33287e+06		3.56599e+06	2.1891e+06	2.72338e+06	0.00230442	2.63744	0.297988	-1.74668
1276	5453760	NP_006147.1	Q15843	NEDD8	NEDD8 precursor	2	2	17.3	106.84	1.39533e+07	1.05691e+07	1.22308e+07		1.26536e+07	1.18265e+07	1.40776e+07	0.614543	0.211448	1.0491	0.0691481
895	9910460	NP_064587.1	Q9NQR4	NIT2	omega-amidase NIT2	2	2	11.6	88.72	1.775e+06	2.4554e+06	2.62487e+06		4.09206e+06	4.27307e+06	3.69507e+06	0.0108348	1.96518	1.75926	0.814968
847	4557797	NP_000260.1	P15531	NME1	nucleoside diphosphate kinase A isoform b	6	6	40.1	338.76	1.15972e+08	9.86219e+07	1.11322e+08		7.71761e+07	7.31496e+07	6.00532e+07	0.00818778	2.08683	0.645501	-0.631508
1291	224028244	NP_001138880.1	Q15233	NONO	non-POU domain-containing octamer-binding protein isoform 1	3	2	11	118.73	6.08853e+06	1.84937e+06	2.107e+06		3.37723e+06	1.69519e+06	2.37689e+06	0.686432	0.163403	0.741601	-0.431285
406	32483374	NP_006383.2	O00567	NOP56	nucleolar protein 56	4	4	7.9	129.25	2.1913e+06	2.09685e+06	2.02721e+06		8.20493e+06	5.76069e+06	6.51947e+06	0.000388356	3.41077	3.24369	1.69764
1152	7706254	NP_057018.1	Q9Y2X3	NOP58	nucleolar protein 58	2	2	5.1	181.34	1.16278e+07	9.7975e+06	1.02687e+07		1.53253e+07	1.16204e+07	1.18358e+07	0.129206	0.888718	1.22363	0.291167
1094	10835063	NP_002511.1	P06748	NPM1	nucleophosmin isoform 1	9	9	42.2	1123.78	2.39518e+08	1.6383e+08	1.69298e+08		2.79582e+08	2.32169e+08	3.33183e+08	0.0699033	1.1555	1.47549	0.561195
410	4505415	NP_000894.1	P15559	NQO1	NAD(P)H dehydrogenase [quinone] 1 isoform a	2	2	11.3	81.76	4.12279e+06	3.1083e+06	3.66049e+06		2.14127e+07	1.63623e+07	1.44391e+07	0.000391937	3.40678	4.794	2.26123
203	156564401	NP_006169.2	P46459	NSF	vesicle-fusing ATPase	2	2	3.1	87.29	1.23564e+06	1.23391e+06	1.11952e+06		2.47757e+06	2.75399e+06	2.77386e+06	8.1538e-05	4.08864	2.2305	1.15737
924	20149635	NP_057227.2	Q9UNZ2	NSFL1C	NSFL1 cofactor p47 isoform a	4	4	19.2	202.81	1.04429e+07	8.92948e+06	8.67394e+06		7.25498e+06	6.77513e+06	5.91521e+06	0.0148624	1.82791	0.711156	-0.491763
337	39995082	NP_060225.4	Q08J23	NSUN2	tRNA (cytosine-5-)-methyltransferase NSUN2 isoform 1	3	3	9.6	173.81	754465	557037	733893		2.63312e+06	2.30766e+06	2.5901e+06	0.000240082	3.61964	3.68187	1.88044
640	71361682	NP_006176.2	Q14980	NUMA1	nuclear mitotic apparatus protein 1	8	8	6.4	440.21	7.57928e+06	6.82199e+06	6.96537e+06		1.04311e+07	9.31292e+06	1.00725e+07	0.00200451	2.69799	1.39547	0.480751
603	24497453	NP_002523.2	Q99567	NUP88	nuclear pore complex protein Nup88	2	2	4.2	104.57	914933	1.2389e+06	1.23561e+06		2.69536e+06	2.3937e+06	2.64422e+06	0.00147241	2.83197	2.28158	1.19003
1158	208609990	NP_055484.3	Q8N1F7	NUP93	nuclear pore complex protein Nup93	4	4	10.6	148.48	7.46269e+06	5.29671e+06	5.9398e+06		8.04226e+06	7.06839e+06	7.55383e+06	0.13434	0.871794	1.21206	0.277456
229	4557809	NP_000265.1	P04181	OAT	ornithine aminotransferase, mitochondrial isoform 1 precursor	8	8	25.3	410.96	6.87523e+06	7.33236e+06	6.63935e+06		2.21259e+07	2.051e+07	1.77953e+07	0.000111328	3.9534	2.8988	1.53546
883	58761500	NP_037473.3	Q9NTK5	OLA1	obg-like ATPase 1 isoform 1	4	4	17.2	150.61	5.1796e+06	5.893e+06	6.84542e+06		8.46782e+06	1.05705e+07	9.55423e+06	0.0103217	1.98625	1.59574	0.674227
526	18860831	NP_570844.1	E5KLK2	OPA1	dynamin-like 120 kDa protein, mitochondrial isoform 2	5	5	7	173.5	5.50725e+06	6.14632e+06	5.6424e+06		1.28532e+07	1.01502e+07	1.24287e+07	0.000915206	3.03848	2.04858	1.03462
462	4826878	NP_005100.1	O95747	OXSR1	serine/threonine-protein kinase OSR1	3	3	7.6	180.6	1.04781e+06	1.47743e+06	1.66745e+06		6.37056e+06	5.97095e+06	5.41581e+06	0.000576304	3.23935	4.23531	2.08247
987	63252886	NP_000908.2	P13674	P4HA1	prolyl 4-hydroxylase subunit alpha-1 isoform 1 precursor	2	2	4.7	94.27	2.89835e+06	1.93952e+06	1.70117e+06		3.83103e+06	3.52732e+06	4.68864e+06	0.0253926	1.59529	1.84232	0.881521
1217	20070125	NP_000909.2	P07237	P4HB	protein disulfide-isomerase precursor	11	11	23.6	712.59	1.4045e+08	1.24814e+08	1.13451e+08		1.24505e+08	9.54325e+07	1.13978e+08	0.267948	0.57195	0.881708	-0.181627
931	124494254	NP_006182.2	Q9UQ80	PA2G4	proliferation-associated protein 2G4	5	5	13.7	219.73	6.98337e+07	5.69026e+07	5.9417e+07		4.96933e+07	4.46199e+07	4.59703e+07	0.0162058	1.79033	0.753591	-0.408146
716	46367787	NP_002559.2	P11940	PABPC1	polyadenylate-binding protein 1	5	5	9.4	275.53	3.04431e+07	2.47916e+07	2.49468e+07		1.70359e+07	1.41973e+07	1.57995e+07	0.00343543	2.46402	0.586578	-0.769606
738	5453539	NP_006443.1	P22234	PAICS	multifunctional protein ADE2 isoform 2	8	8	23.3	488.35	1.92061e+07	1.6974e+07	1.75389e+07		2.86253e+07	2.51855e+07	2.42303e+07	0.00398122	2.39998	1.45276	0.5388
200	31543380	NP_009193.2	Q99497	PARK7	protein DJ-1	4	4	30.2	276.73	1.50718e+07	1.38528e+07	1.38457e+07		4.09267e+07	4.00093e+07	3.45248e+07	8.03428e-05	4.09505	2.69955	1.43272
82	156523968	NP_001609.2	P09874	PARP1	poly [ADP-ribose] polymerase 1	11	11	13.2	614.19	2.39512e+07	2.50638e+07	2.28446e+07		8.28522e+07	7.41479e+07	8.31548e+07	1.2768e-05	4.89388	3.342	1.74071
508	315583337	NP_060692.2	Q9NVD7	PARVA	alpha-parvin	2	2	7.3	120.67	1.22411e+07	1.14077e+07	1.05973e+07		6.37358e+06	6.86047e+06	5.76634e+06	0.000833302	3.0792	0.554821	-0.849907
222	106049292	NP_071504.2	P11498	PC	pyruvate carboxylase, mitochondrial precursor	2	2	1.1	84.99	1.11155e+06	1.23888e+06	1.11298e+06		4.10018e+06	3.77787e+06	3.27486e+06	9.90554e-05	4.00412	3.22021	1.68715
1010	222352151	NP_006187.2	Q15365	PCBP1	poly(rC)-binding protein 1	7	5	39.6	455.95	9.97917e+07	9.01396e+07	9.78179e+07		8.69893e+07	8.73156e+07	8.44929e+07	0.0326984	1.48547	0.899387	-0.152986
1102	14141166	NP_114366.1	Q15366	PCBP2	poly(rC)-binding protein 2 isoform b	6	4	28.5	332.09	5.17559e+07	4.47439e+07	4.98176e+07		4.45449e+07	4.32493e+07	3.85395e+07	0.0770658	1.11314	0.863422	-0.211862
710	4505641	NP_002583.1	P12004	PCNA	proliferating cell nuclear antigen	6	6	29.1	382.36	8.37013e+07	6.77833e+07	7.08538e+07		5.00911e+07	4.77819e+07	4.85745e+07	0.00325323	2.48769	0.65867	-0.602373
1058	9966827	NP_065090.1	Q8WW12	PCNP	PEST proteolytic signal-containing nuclear protein	2	2	17.4	148.76	4.90285e+06	4.43434e+06	4.1195e+06		5.4084e+06	7.54729e+06	9.70636e+06	0.0485785	1.31356	1.68407	0.751956
407	7657441	NP_055706.1	Q13442	PDAP1	28 kDa heat- and acid-stable phosphoprotein	2	2	7.2	55.89	531263	629759	849981		3.11495e+06	3.762e+06	3.90126e+06	0.000389561	3.40942	5.35962	2.42213
1210	21735596	NP_055271.2	Q53EL6	PDCD4	programmed cell death protein 4 isoform 1	2	2	7	49.95	1.06413e+06	1.05791e+06	768873		1.14693e+06	1.00289e+06	1.2536e+06	0.246499	0.608185	1.17729	0.235465
231	22027538	NP_037506.2	Q8WUM4	PDCD6IP	programmed cell death 6-interacting protein isoform 1	6	6	10.8	334.33	7.00133e+06	5.57438e+06	5.90903e+06		1.76583e+07	1.81299e+07	1.72136e+07	0.000111612	3.95229	2.86733	1.51971
551	156564403	NP_000916.2	P11177	PDHB	pyruvate dehydrogenase E1 component subunit beta, mitochondrial isoform 1 precursor	2	2	8.9	153.36	2.46922e+06	1.49655e+06	2.37836e+06		1.0974e+07	1.01179e+07	8.26695e+06	0.00103787	2.98386	4.62772	2.2103
437	21361657	NP_005304.3	P30101	PDIA3	protein disulfide-isomerase A3 precursor	12	12	25.5	500.17	4.66084e+07	5.09358e+07	4.99297e+07		1.05995e+08	8.79512e+07	1.05558e+08	0.000463999	3.33348	2.0309	1.02212
1087	4758304	NP_004902.1	P13667	PDIA4	protein disulfide-isomerase A4 precursor	4	4	11.9	349.05	1.1138e+07	1.03598e+07	9.58493e+06		1.40985e+07	1.11504e+07	1.45336e+07	0.062314	1.20541	1.27989	0.356019
183	5031973	NP_005733.1	Q15084	PDIA6	protein disulfide-isomerase A6 precursor	4	4	10	278.5	7.01798e+06	6.915e+06	6.60925e+06		1.8213e+07	1.57866e+07	1.85281e+07	6.42383e-05	4.19221	2.55706	1.35449
1219	155030216	NP_001093869.1	Q29RF7	PDS5A	sister chromatid cohesion protein PDS5 homolog A isoform 1	2	2	2.3	47.76	1.91309e+06	834730	1.07831e+06		1.57663e+06	1.6582e+06	1.6663e+06	0.276633	0.558097	1.28097	0.357232
967	190341074	NP_055842.2	Q6P996	PDXDC1	pyridoxal-dependent decarboxylase domain-containing protein 1	2	2	6.6	56.03	1.55737e+06	2.06931e+06	1.71739e+06		2.89494e+06	2.32323e+06	3.14593e+06	0.0220759	1.65608	1.56512	0.646274
1180	4505621	NP_002558.1	P30086	PEBP1	phosphatidylethanolamine-binding protein 1	3	3	20.3	192.24	7.63018e+06	7.89596e+06	7.47025e+06		8.50125e+06	7.70543e+06	8.01953e+06	0.19107	0.718807	1.05348	0.075161
159	4505749	NP_000280.1	P08237	PFKM	6-phosphofructokinase, muscle type isoform 2	3	2	7.6	179.43	256074	240797	284927		2.14308e+06	1.65472e+06	1.62903e+06	4.50883e-05	4.34594	6.94148	2.79524
1070	11321601	NP_002618.1	Q01813	PFKP	6-phosphofructokinase type C	5	5	8.4	242.14	6.2935e+06	5.61206e+06	6.0606e+06		9.19453e+06	7.36071e+06	6.83893e+06	0.0540077	1.26754	1.30212	0.380867
677	4826898	NP_005013.1	P07737	PFN1	profilin-1	4	4	40	212.61	5.54173e+07	5.72271e+07	6.13464e+07		1.01743e+08	9.29122e+07	8.21404e+07	0.00258637	2.58731	1.59086	0.669808
416	4505753	NP_002620.1	P18669	PGAM1	phosphoglycerate mutase 1	8	8	39.8	773.58	1.86892e+08	1.32474e+08	1.50954e+08		5.12152e+07	4.85765e+07	4.44694e+07	0.000413852	3.38315	0.30673	-1.70496
599	40068518	NP_002622.2	P52209	PGD	6-phosphogluconate dehydrogenase, decarboxylating	7	7	22.4	634.44	1.13477e+08	7.99148e+07	9.51188e+07		4.36541e+07	4.10874e+07	4.32654e+07	0.00146015	2.8356	0.443681	-1.1724
1186	4505763	NP_000282.1	P00558	PGK1	phosphoglycerate kinase 1	15	15	48.2	1231.92	3.25759e+08	2.36579e+08	2.77808e+08		2.54702e+08	2.32237e+08	2.34223e+08	0.208787	0.680297	0.858377	-0.220316
548	5729875	NP_006658.1	O00264	PGRMC1	membrane-associated progesterone receptor component 1	2	2	11.3	77.37	929402	809954	736393		2.94194e+06	2.65874e+06	2.02414e+06	0.00102215	2.99049	3.0798	1.62284
1030	4505773	NP_002625.1	P35232	PHB	prohibitin	9	9	49.3	521.94	6.50082e+07	6.37132e+07	6.19071e+07		7.9783e+07	6.74132e+07	7.61816e+07	0.0402626	1.3951	1.1718	0.228721
1001	6005854	NP_009204.1	Q99623	PHB2	prohibitin-2 isoform 2	10	10	37.1	601.72	3.2822e+07	2.76586e+07	2.45876e+07		4.36788e+07	3.82621e+07	5.81364e+07	0.0303492	1.51785	1.64665	0.719532
848	14249398	NP_116147.1	Q7RTV0	PHF5A	PHD finger-like domain-containing protein 5A	2	2	26.4	138.72	1.88751e+06	1.33238e+06	1.82771e+06		3.94213e+06	2.83215e+06	3.65334e+06	0.0082312	2.08454	2.06586	1.04674
401	23308577	NP_006614.2	O43175	PHGDH	D-3-phosphoglycerate dehydrogenase	2	2	7.9	104.87	1.46325e+07	1.04728e+07	1.22081e+07		3.71054e+06	2.95315e+06	3.42846e+06	0.00037748	3.42311	0.270469	-1.88646
1066	56788366	NP_009097.2	Q13492	PICALM	phosphatidylinositol-binding clathrin assembly protein isoform 1	2	2	6.1	59.83	1.37425e+06	1.16933e+06	879256		768681	446604	711616	0.0522707	1.28174	0.562954	-0.828911
258	33286418	NP_002645.3	P14618	PKM2	pyruvate kinase isozymes M1/M2 isoform M2	27	4	53.9	2572.11	3.16811e+07	2.72433e+07	3.4058e+07		8.75488e+07	8.91719e+07	8.11639e+07	0.000140589	3.85205	2.77347	1.47169
441	6005830	NP_009114.1	Q9Y446	PKP3	plakophilin-3	2	2	3	60.12	1.85059e+06	1.50602e+06	1.76271e+06		4.55675e+06	3.74732e+06	4.00537e+06	0.000487599	3.31194	2.4045	1.26574
523	41322908	NP_958781.1	Q15149	PLEC	plectin isoform 1e	81	74	25.1	5307.06	6.34202e+08	5.9237e+08	5.36884e+08		3.01537e+08	2.54883e+08	3.13889e+08	0.000902438	3.04458	0.493524	-1.01881
472	255958282	NP_005808.3	O60664	PLIN3	perilipin-3 isoform 1	2	2	12	115.91	575461	555830	882116		2.83904e+06	2.77077e+06	3.03259e+06	0.000607814	3.21623	4.29243	2.10179
1234	7549809	NP_005023.2	P13797	PLS3	plastin-3 isoform 1	2	2	5.2	58.46	3.07925e+06	2.75309e+06	2.82855e+06		2.99746e+06	2.34168e+06	2.67994e+06	0.363324	0.439706	0.925898	-0.111076
40	31543419	NP_009185.2	Q96T60	PNKP	bifunctional polynucleotide phosphatase/kinase	2	2	5.2	83.41	614031	642352	598522		2.44731e+06	2.6825e+06	2.7492e+06	3.85654e-06	5.4138	4.24766	2.08667
905	127139033	NP_000932.3	P16435	POR	NADPH--cytochrome P450 reductase	3	3	4.9	114.1	6.12563e+06	6.90478e+06	7.07749e+06		8.39042e+06	8.02256e+06	8.12366e+06	0.0125101	1.90274	1.22025	0.287175
1285	113413200	XP_934799.2	P0CG39	POTEJ	PREDICTED: POTE ankyrin domain family member J	4	1	4.7	333.26	288660	208873	391377		268342	301268	218033	0.6592	0.180983	0.886077	-0.174496
156	11056044	NP_066952.1	Q15181	PPA1	inorganic pyrophosphatase	8	8	46	694.69	1.21656e+07	9.82725e+06	1.16824e+07		6.50409e+07	5.42928e+07	5.59403e+07	4.3566e-05	4.36085	5.20484	2.37985
1040	10863927	NP_066953.1	P62937	PPIA	peptidyl-prolyl cis-trans isomerase A	9	9	58.8	637.87	2.90212e+08	2.20953e+08	2.3221e+08		3.73083e+08	3.15889e+08	3.09084e+08	0.0440457	1.3561	1.3426	0.42503
553	45439327	NP_002696.3	O60437	PPL	periplakin	3	3	2.5	121.19	795509	1.06608e+06	1.07965e+06		3.06923e+06	2.70578e+06	3.75397e+06	0.00104059	2.98272	3.23979	1.6959
368	29826282	NP_817092.1	O15355	PPM1G	protein phosphatase 1G	3	3	10.1	216.85	2.2526e+06	1.58497e+06	1.72425e+06		7.85744e+06	8.60239e+06	1.03901e+07	0.000298287	3.52537	4.82755	2.27129
945	4506005	NP_002700.1	P62140	PPP1CB	serine/threonine-protein phosphatase PP1-beta catalytic subunit isoform 1	3	3	12.8	113.01	7.33979e+06	6.42152e+06	7.49519e+06		9.13208e+06	9.99573e+06	8.47888e+06	0.0182904	1.73778	1.29874	0.377114
944	21361399	NP_055040.2	P30153	PPP2R1A	serine/threonine-protein phosphatase 2A 65 kDa regulatory subunit A alpha isoform	8	8	18.8	538.44	4.95537e+07	3.6821e+07	3.74073e+07		2.60056e+07	2.35045e+07	2.92492e+07	0.017959	1.74572	0.636274	-0.652279
155	4506031	NP_000301.1	P50897	PPT1	palmitoyl-protein thioesterase 1 isoform 1 precursor	2	2	10.5	172.67	1.08881e+06	988759	762105		2.7326e+07	1.84082e+07	1.9458e+07	4.3503e-05	4.36148	22.9577	4.5209
273	4505591	NP_002565.1	Q06830	PRDX1	peroxiredoxin-1	10	8	63.8	616.84	1.15481e+08	9.65828e+07	1.05212e+08		4.54523e+08	3.66737e+08	3.53255e+08	0.000155743	3.80759	3.70188	1.88826
56	32189392	NP_005800.3	P32119	PRDX2	peroxiredoxin-2 isoform a	7	6	39.9	287.96	6.50456e+06	5.62101e+06	6.44677e+06		4.01115e+07	4.2855e+07	4.62205e+07	6.42807e-06	5.19192	6.95588	2.79823
481	5802974	NP_006784.1	P30048	PRDX3	thioredoxin-dependent peroxide reductase, mitochondrial isoform a precursor	4	4	27	176.28	929323	497277	455163		7.51925e+06	6.56071e+06	5.2026e+06	0.000681883	3.16629	10.2471	3.35714
3	5453549	NP_006397.1	Q13162	PRDX4	peroxiredoxin-4	3	2	14	166.67	9.83657e+07	9.63403e+07	9.42536e+07		4.27136e+06	4.32195e+06	4.53147e+06	1.50162e-08	7.82344	0.0454208	-4.4605
119	6912238	NP_036226.1	P30044	PRDX5	peroxiredoxin-5, mitochondrial isoform a precursor	6	6	41.1	245.96	2.51889e+07	2.56618e+07	2.44322e+07		5.40213e+07	5.18376e+07	4.87315e+07	2.68839e-05	4.57051	2.05346	1.03806
725	4758638	NP_004896.1	P30041	PRDX6	peroxiredoxin-6	6	6	42.9	429.87	3.01635e+07	3.38776e+07	3.26316e+07		7.2383e+07	6.128e+07	5.1254e+07	0.00371595	2.42993	1.91281	0.935697
23	34452732	NP_065871.2	Q8TCU6	PREX1	phosphatidylinositol 3,4,5-trisphosphate-dependent Rac exchanger 1 protein	2	2	1.1	78.28	128437	128006	147576		1.17925e+06	1.2102e+06	1.17926e+06	1.36474e-06	5.86495	8.83304	3.14291
657	4506063	NP_002725.1	P10644	PRKAR1A	cAMP-dependent protein kinase type I-alpha regulatory subunit	2	2	7.3	142.66	1.18958e+07	8.19371e+06	7.694e+06		3.37525e+06	2.41943e+06	2.43864e+06	0.00228452	2.6412	0.296338	-1.75469
669	4758958	NP_004148.1	P13861	PRKAR2A	cAMP-dependent protein kinase type II-alpha regulatory subunit	2	2	6.4	103.97	2.04326e+06	2.45909e+06	2.30989e+06		3.25614e+06	3.45811e+06	3.57728e+06	0.00243798	2.61297	1.51074	0.59526
655	48255889	NP_002734.2	P14314	PRKCSH	glucosidase 2 subunit beta isoform 1	4	4	8.1	144.01	3.61892e+06	4.42072e+06	3.6139e+06		1.04375e+07	7.40962e+06	9.37483e+06	0.00225359	2.64712	2.33594	1.224
51	13654237	NP_008835.5	P78527	PRKDC	DNA-dependent protein kinase catalytic subunit isoform 1	29	29	11.1	1583.14	2.48892e+07	2.51049e+07	2.53586e+07		1.17884e+08	1.02719e+08	1.17737e+08	5.28172e-06	5.27722	4.49009	2.16674
860	4505581	NP_003681.1	O75569	PRKRA	interferon-inducible double stranded RNA-dependent protein kinase activator A isoform 1	2	1	4.8	46.09	1.47103e+06	1.22385e+06	1.10293e+06		849981	664952	727909	0.00900376	2.04558	0.590563	-0.759837
1064	151301219	NP_938074.2	Q99873	PRMT1	protein arginine N-methyltransferase 1 isoform 3	3	3	7.9	152.36	1.73569e+07	1.51086e+07	1.49957e+07		1.42199e+07	1.04192e+07	1.06034e+07	0.051759	1.28601	0.742553	-0.429435
1195	7657381	NP_055317.1	Q9UMS4	PRPF19	pre-mRNA-processing factor 19	4	4	16.9	283.45	1.62364e+07	1.41636e+07	1.40136e+07		1.7276e+07	1.46994e+07	1.74554e+07	0.219631	0.658306	1.11297	0.154413
336	151301228	NP_060362.3	O75400	PRPF40A	pre-mRNA-processing factor 40 homolog A	2	2	3.9	74.92	53027.4	24461.8	40354.2		700999	624516	775691	0.000239453	3.62078	17.8305	4.15627
1187	91208426	NP_006436.3	Q6P2Q9	PRPF8	pre-mRNA-processing-splicing factor 8	7	7	5.5	268.19	7.93292e+06	4.77514e+06	4.67881e+06		4.41877e+06	3.37245e+06	4.80523e+06	0.211053	0.675609	0.72448	-0.464982
1150	4506127	NP_002755.1	P60891	PRPS1	ribose-phosphate pyrophosphokinase 1	4	4	14.5	134.22	5.70617e+06	5.93919e+06	6.08039e+06		6.69315e+06	6.76661e+06	5.93406e+06	0.1264	0.898255	1.0941	0.129751
1267	24430151	NP_002793.2	P62191	PSMC1	26S protease regulatory subunit 4	4	4	13.4	291.45	8.46148e+06	6.26169e+06	7.28218e+06		8.01707e+06	7.52969e+06	7.55936e+06	0.564817	0.248093	1.05002	0.0704205
517	4506209	NP_002794.1	P35998	PSMC2	26S protease regulatory subunit 7	5	5	15.2	239.74	1.50483e+07	1.11318e+07	1.06164e+07		4.10981e+06	4.39148e+06	4.61209e+06	0.000868197	3.06138	0.356375	-1.48853
623	21361144	NP_002795.2	P17980	PSMC3	26S protease regulatory subunit 6A	4	4	13.7	113.62	6.53126e+06	5.72903e+06	5.5102e+06		4.01597e+06	3.61711e+06	3.75798e+06	0.00177369	2.75112	0.64101	-0.641581
584	5729991	NP_006494.1	P43686	PSMC4	26S protease regulatory subunit 6B isoform 1	3	3	12.7	87.54	4.37802e+06	3.1716e+06	3.42852e+06		1.57745e+06	1.28255e+06	1.25854e+06	0.00128628	2.89066	0.375158	-1.41443
827	25777600	NP_002798.2	Q99460	PSMD1	26S proteasome non-ATPase regulatory subunit 1 isoform 1	3	3	6.6	117.32	1.03506e+07	8.72456e+06	8.96116e+06		6.56026e+06	5.53303e+06	6.66767e+06	0.0072873	2.13743	0.669166	-0.579564
807	4506221	NP_002807.1	O00232	PSMD12	26S proteasome non-ATPase regulatory subunit 12 isoform 1	2	2	7.2	80.33	2.6743e+06	3.22279e+06	2.33541e+06		4.94027e+06	4.42983e+06	4.45066e+06	0.00625384	2.20385	1.67881	0.747436
1323	157502193	NP_002808.3	Q9UNM6	PSMD13	26S proteasome non-ATPase regulatory subunit 13 isoform 1	4	4	13	132.31	6.44497e+06	3.29574e+06	3.84147e+06		4.68595e+06	4.33343e+06	4.37859e+06	0.895389	0.047988	0.986437	-0.0197007
1197	25777602	NP_002799.3	Q13200	PSMD2	26S proteasome non-ATPase regulatory subunit 2	6	6	9.7	401.44	1.90849e+07	1.72226e+07	1.92612e+07		1.77674e+07	1.51396e+07	1.77931e+07	0.221713	0.65421	0.912387	-0.132283
926	25777612	NP_002800.2	O43242	PSMD3	26S proteasome non-ATPase regulatory subunit 3	6	6	12	224.52	2.67166e+07	2.31239e+07	2.34209e+07		2.01486e+07	1.94231e+07	2.04098e+07	0.0150398	1.82276	0.818732	-0.288536
858	5292161	NP_002801.1	P55036	PSMD4	26S proteasome non-ATPase regulatory subunit 4	2	2	11.4	85.41	7.1711e+06	4.68932e+06	5.36288e+06		3.2509e+06	2.66825e+06	2.55364e+06	0.00866308	2.06233	0.491938	-1.02345
534	7661914	NP_055629.1	Q15008	PSMD6	26S proteasome non-ATPase regulatory subunit 6	3	3	12.9	163.55	1.10197e+07	9.52971e+06	1.028e+07		6.23946e+06	5.74432e+06	6.59626e+06	0.000954608	3.02018	0.602672	-0.730555
61	5453990	NP_006254.1	Q06323	PSME1	proteasome activator complex subunit 1 isoform 1	4	4	25.7	196.55	2.10295e+06	1.94332e+06	1.87077e+06		8.55528e+06	7.65119e+06	8.09715e+06	7.4085e-06	5.13027	4.10739	2.03822
86	30410792	NP_002809.2	Q9UL46	PSME2	proteasome activator complex subunit 2	3	3	11.3	147.85	2.88384e+06	2.73007e+06	2.93934e+06		8.82637e+06	9.49449e+06	1.01991e+07	1.41172e-05	4.85025	3.3344	1.73743
339	109240550	NP_001035879.1	Q8WXF1	PSPC1	paraspeckle component 1	3	3	9.6	223.98	5.15644e+06	4.42934e+06	4.69145e+06		1.04993e+07	9.64443e+06	9.23289e+06	0.000242678	3.61497	2.05759	1.04096
768	14165466	NP_114368.1	P26599	PTBP1	polypyrimidine tract-binding protein 1 isoform c	8	8	38	648.29	2.6049e+07	1.64213e+07	1.82599e+07		4.76911e+07	4.17451e+07	4.59036e+07	0.00482377	2.31661	2.22854	1.1561
455	23308579	NP_006592.3	Q15185	PTGES3	prostaglandin E synthase 3	3	3	20	142.64	1.51046e+07	1.27887e+07	1.47386e+07		2.65573e+07	2.66725e+07	2.44307e+07	0.000528924	3.27661	1.82165	0.865245
252	42734430	NP_036364.2	Q6NZI2	PTRF	polymerase I and transcript release factor	2	2	8.5	190.92	8.58662e+06	5.55119e+06	6.01664e+06		325846	236077	413369	0.000134357	3.87174	0.0483909	-4.36912
690	17298690	NP_055096.2	Q9UHX1	PUF60	poly(U)-binding-splicing factor PUF60 isoform b	2	2	7	92.39	1.11618e+07	1.06463e+07	8.83567e+06		6.24286e+06	5.30146e+06	5.16861e+06	0.00284799	2.54546	0.545393	-0.874633
44	21361370	NP_002853.2	P11216	PYGB	glycogen phosphorylase, brain form	4	4	6.5	235.07	2.09162e+06	2.2398e+06	2.22035e+06		7.93307e+06	7.40335e+06	7.18608e+06	4.48168e-06	5.34856	3.43763	1.78141
1292	256222019	NP_057215.3	P61026	RAB10	ras-related protein Rab-10	3	1	17	125.19	674339	391063	196966		375683	297041	867497	0.689116	0.161708	1.2201	0.287005
721	190358517	NP_004209.2	Q15907	RAB11B	ras-related protein Rab-11B	3	3	21.6	170.68	1.41204e+07	1.2559e+07	1.23412e+07		2.05303e+07	1.76938e+07	1.85177e+07	0.0035786	2.44629	1.45415	0.540176
1286	19923483	NP_057406.2	P61106	RAB14	ras-related protein Rab-14	3	2	26	143.72	1.19679e+07	9.70323e+06	8.57012e+06		1.1942e+07	9.31855e+06	1.06094e+07	0.662281	0.178958	1.05386	0.07568
1262	4758988	NP_004152.1	P62820	RAB1A	ras-related protein Rab-1A isoform 1	5	1	38	297.63	4.63951e+06	4.33914e+06	4.94658e+06		4.74193e+06	4.16619e+06	4.51994e+06	0.533917	0.272526	0.964297	-0.052451
759	13569962	NP_112243.1	Q9H0U4	RAB1B	ras-related protein Rab-1B	7	3	54.7	449.68	7.74466e+06	5.24743e+06	6.1083e+06		1.48622e+07	1.17797e+07	1.40291e+07	0.00456348	2.3407	2.12933	1.0904
861	4506365	NP_002856.1	P61019	RAB2A	ras-related protein Rab-2A	5	5	32.5	293	4.32014e+07	3.97949e+07	3.84699e+07		3.39942e+07	3.12785e+07	3.36226e+07	0.00900738	2.0454	0.81418	-0.29658
361	4506367	NP_002857.1	P20336	RAB3A	ras-related protein Rab-3A	2	1	13.6	104.75	589793	669832	514524		1.59433e+06	1.60732e+06	1.82879e+06	0.000289261	3.53871	2.83541	1.50356
57	41393545	NP_004574.2	P51148	RAB5C	ras-related protein Rab-5C isoform b	7	7	50.5	533.91	3.1324e+07	3.24274e+07	3.09389e+07		8.08398e+07	7.41747e+07	7.87914e+07	6.43589e-06	5.19139	2.46916	1.30402
423	19923231	NP_002860.2	P20340	RAB6A	ras-related protein Rab-6A isoform a	4	2	26.9	209.71	2.19416e+06	2.36907e+06	1.88747e+06		5.173e+06	4.55001e+06	4.90139e+06	0.000424382	3.37224	2.2671	1.18085
172	116875763	NP_115520.2	Q9H0N0	RAB6C	ras-related protein Rab-6C	2	1	12.2	135.7	2.29571e+07	2.56418e+07	1.98356e+07		5.77647e+06	5.45003e+06	5.78555e+06	5.55968e-05	4.25495	0.248589	-2.00817
1068	34147513	NP_004628.4	P51149	RAB7A	ras-related protein Rab-7a	7	7	39.6	308.95	4.42295e+07	4.10244e+07	3.66616e+07		3.51487e+07	3.06476e+07	3.48376e+07	0.0531613	1.2744	0.825439	-0.276767
504	4506381	NP_002863.1	P15153	RAC2	ras-related C3 botulinum toxin substrate 2 precursor	3	2	15.1	129.76	2.53439e+06	3.51916e+06	2.93252e+06		6.99895e+06	6.99758e+06	7.28988e+06	0.000814751	3.08897	2.36882	1.24417
288	4506387	NP_002865.1	P54727	RAD23B	UV excision repair protein RAD23 homolog B	5	5	14.2	231.68	1.56425e+07	1.66648e+07	1.27304e+07		4.72899e+07	4.59595e+07	5.10021e+07	0.000177362	3.75114	3.2029	1.67938
425	8051631	NP_057951.1	Q9UKM9	RALY	RNA-binding protein Raly long isoform	3	3	19.9	147.76	1.34025e+06	1.52224e+06	2.06116e+06		6.30483e+06	6.42491e+06	6.32992e+06	0.000428752	3.36779	3.87105	1.95272
363	5453555	NP_006316.1	P62826	RAN	GTP-binding nuclear protein Ran	4	4	31	259.94	1.22041e+08	1.09164e+08	1.09924e+08		6.48539e+07	6.49866e+07	5.84207e+07	0.000295406	3.52958	0.551878	-0.85758
913	4506407	NP_002873.1	P43487	RANBP1	ran-specific GTPase-activating protein	4	4	27.9	125.75	1.95045e+07	1.59386e+07	1.65361e+07		1.37016e+07	1.25172e+07	1.2207e+07	0.0137026	1.8632	0.739254	-0.435858
143	150418007	NP_006258.3	P49792	RANBP2	E3 SUMO-protein ligase RanBP2	5	5	2.9	244.96	777044	615790	671989		5.50074e+06	4.40184e+06	4.6139e+06	3.45547e-05	4.46149	7.03037	2.8136
28	4506411	NP_002874.1	P46060	RANGAP1	ran GTPase-activating protein 1	2	2	4.9	101.82	826448	732356	771213		4.31733e+06	4.04843e+06	4.34552e+06	2.17147e-06	5.66325	5.45544	2.4477
405	15149476	NP_002878.2	P54136	RARS	arginyl-tRNA synthetase, cytoplasmic	7	7	14.2	306.11	1.2238e+07	1.19222e+07	1.10328e+07		1.93039e+07	1.81227e+07	2.02656e+07	0.000387201	3.41206	1.63931	0.713086
1017	5032027	NP_005601.1	Q09028	RBBP4	histone-binding protein RBBP4 isoform a	2	2	10.1	103.91	1.61805e+07	1.16437e+07	1.11964e+07		8.22488e+06	5.67622e+06	8.5487e+06	0.0338954	1.46986	0.575332	-0.797533
1249	4506439	NP_002884.1	Q16576	RBBP7	histone-binding protein RBBP7 isoform 2	3	3	14.1	184.97	8.56278e+06	5.5135e+06	5.59776e+06		6.16085e+06	4.69338e+06	5.87196e+06	0.426731	0.369846	0.850166	-0.234184
152	311771545	NP_001185774.1	Q96PK6	RBM14	RBM14-RBM4 protein isoform 1	3	3	17.1	232.42	1.00383e+06	1.21025e+06	1.05915e+06		6.46907e+06	5.23046e+06	6.35711e+06	4.15682e-05	4.38124	5.51645	2.46374
1230	55741709	NP_067062.1	P49756	RBM25	RNA-binding protein 25	3	3	5.9	105.06	7.88723e+06	7.90644e+06	8.05078e+06		9.96495e+06	7.75769e+06	8.2476e+06	0.351653	0.453886	1.08915	0.123206
809	187960109	NP_060547.2	Q9NW13	RBM28	RNA-binding protein 28 isoform 1	2	2	3.6	102.59	929089	1.29378e+06	1.26395e+06		2.40674e+06	2.24656e+06	3.27109e+06	0.00649968	2.18711	2.27267	1.18439
1303	4757926	NP_004893.1	Q14498	RBM39	RNA-binding protein 39 isoform b	2	2	5	89.88	5.5031e+06	4.62588e+06	4.25296e+06		4.47713e+06	4.77715e+06	5.57345e+06	0.764138	0.116828	1.031	0.0440397
197	56699409	NP_002130.2	P38159	RBMX	heterogeneous nuclear ribonucleoprotein G isoform 1	4	4	10.2	253.57	1.19227e+07	1.17354e+07	1.07377e+07		4.14237e+07	3.40502e+07	3.47083e+07	7.90291e-05	4.10221	3.20336	1.67959
146	4502801	NP_001260.1	P18754	RCC1	regulator of chromosome condensation isoform c	5	5	24.7	447.59	1.23567e+06	1.68249e+06	1.54475e+06		2.13362e+07	1.58937e+07	1.775e+07	3.72032e-05	4.42942	12.3193	3.62284
719	29789090	NP_061185.1	Q9P258	RCC2	protein RCC2	4	4	19	184.63	4.04344e+06	2.79388e+06	3.93382e+06		8.25541e+06	7.53743e+06	7.2234e+06	0.00352958	2.45228	2.13684	1.09548
1170	115430112	NP_005660.4	Q00765	REEP5	receptor expression-enhancing protein 5	2	2	6.3	90.62	5.94982e+06	6.91896e+06	5.31336e+06		7.0204e+06	6.52918e+06	8.98226e+06	0.162081	0.790268	1.23923	0.309443
1081	46249393	NP_001656.2	P84095	RHOG	rho-related GTP-binding protein RhoG precursor	2	1	12.6	69.7	1.52612e+06	1.4787e+06	1.34733e+06		3.93567e+06	2.01208e+06	2.13494e+06	0.0583564	1.23391	1.85717	0.893108
728	20270303	NP_620124.1	Q8IXI1	RHOT2	mitochondrial Rho GTPase 2	2	2	6	70.45	144341	113733	47130		791514	671293	757774	0.00373963	2.42717	7.27573	2.86309
108	8923898	NP_061153.1	Q9Y508	RNF114	RING finger protein 114	2	2	14	112.72	735194	933425	953626		6.32024e+06	6.95444e+06	6.27933e+06	2.3233e-05	4.63389	7.45697	2.89859
97	21361547	NP_002930.2	P13489	RNH1	ribonuclease inhibitor	6	6	23.4	388.6	5.43411e+06	4.30808e+06	4.61871e+06		2.94626e+07	2.68383e+07	2.97113e+07	1.92344e-05	4.71592	5.98933	2.5824
42	40316915	NP_064601.3	Q9H4A4	RNPEP	aminopeptidase B	5	5	9.4	249.43	6.47257e+06	5.92288e+06	5.92193e+06		2.01111e+07	1.90726e+07	1.93297e+07	4.17953e-06	5.37887	3.19442	1.67556
1085	223890243	NP_006004.2	P27635	RPL10	60S ribosomal protein L10	3	3	20.1	142.23	1.81475e+07	7.5188e+06	6.60354e+06		4.91572e+06	2.48116e+06	3.9372e+06	0.0601102	1.22105	0.351228	-1.50952
1241	15431288	NP_009035.3	P62906	RPL10A	60S ribosomal protein L10a	3	3	13.4	166.49	2.08734e+07	1.66964e+07	1.50462e+07		1.76103e+07	1.55857e+07	1.31319e+07	0.386581	0.41276	0.880493	-0.183617
1325	15431290	NP_000966.2	P62913	RPL11	60S ribosomal protein L11 isoform 1	2	2	7.9	74.18	3.73446e+07	3.48325e+07	3.22033e+07		3.35926e+07	3.32416e+07	3.85226e+07	0.896595	0.0474034	1.00935	0.0134328
855	4506597	NP_000967.1	P30050	RPL12	60S ribosomal protein L12	6	6	54.5	607.55	2.03524e+08	1.71709e+08	1.73397e+08		1.38094e+08	1.12513e+08	1.17239e+08	0.0086129	2.06485	0.670481	-0.576732
863	15431295	NP_150254.1	P26373	RPL13	60S ribosomal protein L13	2	2	11.4	96.96	3.50262e+06	8.28858e+06	5.16393e+06		1.90439e+07	1.61894e+07	1.78087e+07	0.0090698	2.0424	3.12838	1.64541
784	6912634	NP_036555.1	P40429	RPL13A	60S ribosomal protein L13a	4	4	15.3	149.78	2.43362e+07	2.14902e+07	2.15932e+07		3.41566e+07	2.93718e+07	3.05636e+07	0.00540677	2.26706	1.39562	0.480905
96	78000181	NP_003964.3	P50914	RPL14	60S ribosomal protein L14	2	2	10.2	117.46	3.09211e+06	3.40159e+06	2.71119e+06		1.74192e+07	1.58708e+07	1.67206e+07	1.82806e-05	4.73801	5.43305	2.44176
422	15431293	NP_002939.2	P61313	RPL15	60S ribosomal protein L15	3	3	20.6	159.74	1.36504e+07	1.6958e+07	1.59657e+07		3.81135e+07	3.30038e+07	3.7368e+07	0.000423519	3.37313	2.3293	1.2199
224	4506617	NP_000976.1	P18621	RPL17	60S ribosomal protein L17 isoform a	4	4	22.3	326.95	1.60547e+08	1.40063e+08	1.48022e+08		6.92246e+07	6.10521e+07	6.57782e+07	0.00010475	3.97985	0.437006	-1.19427
835	4506607	NP_000970.1	Q07020	RPL18	60S ribosomal protein L18	2	2	5.9	54.19	2.33134e+07	2.29183e+07	1.67102e+07		1.21935e+07	1.17596e+07	1.22073e+07	0.0075725	2.12076	0.574504	-0.799611
1224	11415026	NP_000971.1	Q02543	RPL18A	60S ribosomal protein L18a	2	2	8.5	73.6	1.63696e+07	1.51238e+07	1.58872e+07		1.58883e+07	1.37551e+07	1.53069e+07	0.332391	0.478351	0.948709	-0.075962
758	4506609	NP_000972.1	P84098	RPL19	60S ribosomal protein L19	2	2	9.2	230.8	6.51048e+07	4.98301e+07	4.86287e+07		3.26198e+07	2.97224e+07	2.91036e+07	0.0045415	2.3428	0.559084	-0.838863
1212	18104948	NP_000973.2	P46778	RPL21	60S ribosomal protein L21	2	2	9.4	75.11	1.87916e+07	6.34442e+06	7.33087e+06		4.01396e+06	3.51425e+06	9.82727e+06	0.260948	0.583446	0.534559	-0.903578
432	4506613	NP_000974.1	P35268	RPL22	60S ribosomal protein L22 proprotein	3	3	19.5	145.07	1.66834e+07	1.87503e+07	1.53414e+07		3.5165e+07	3.19069e+07	3.47911e+07	0.000445958	3.35071	2.00616	1.00444
1253	4506605	NP_000969.1	P62829	RPL23	60S ribosomal protein L23	2	2	14.3	123.88	3.75346e+07	2.49958e+07	2.83128e+07		2.52643e+07	2.30393e+07	3.16623e+07	0.47012	0.327791	0.880263	-0.183993
896	17105394	NP_000975.2	P62750	RPL23A	60S ribosomal protein L23a	4	4	21.8	230.35	6.13219e+07	5.34371e+07	5.03551e+07		3.8751e+07	3.24061e+07	4.01494e+07	0.0110376	1.95712	0.674118	-0.568926
1192	4506621	NP_000978.1	P61254	RPL26	60S ribosomal protein L26	3	3	15.2	152.9	8.28511e+06	5.69243e+06	3.9725e+06		7.00957e+06	7.43927e+06	1.10994e+07	0.216768	0.664005	1.4233	0.509237
704	4506623	NP_000979.1	P61353	RPL27	60S ribosomal protein L27	4	4	24.3	205.21	5.95089e+07	5.56532e+07	5.14139e+07		3.65264e+07	3.50665e+07	2.93512e+07	0.00315702	2.50072	0.605994	-0.722624
1153	4506625	NP_000981.1	P46776	RPL27A	60S ribosomal protein L27a	3	3	22.3	138.76	2.10915e+07	2.18847e+07	2.50728e+07		2.58145e+07	2.43851e+07	2.51484e+07	0.13094	0.882928	1.10726	0.146996
794	13904866	NP_000982.2	P46779	RPL28	60S ribosomal protein L28 isoform 2	2	2	16.1	99.7	4.85906e+07	4.53429e+07	4.78591e+07		2.28979e+07	2.05238e+07	3.07717e+07	0.00571416	2.24305	0.523253	-0.934418
975	4506649	NP_000958.1	P39023	RPL3	60S ribosomal protein L3 isoform a	8	8	23.3	541.75	1.26509e+08	8.52456e+07	9.07814e+07		6.48307e+07	5.29742e+07	6.42459e+07	0.0233371	1.63195	0.601749	-0.732766
1138	4506631	NP_000980.1	P62888	RPL30	60S ribosomal protein L30	4	4	51.3	335.13	6.19458e+07	5.93657e+07	6.17074e+07		6.00951e+07	5.14512e+07	5.55029e+07	0.11773	0.929111	0.912744	-0.131718
1302	4506633	NP_000984.1	P62899	RPL31	60S ribosomal protein L31 isoform 1	3	3	24.8	123.9	3.0598e+07	2.43122e+07	2.40748e+07		2.54596e+07	2.49617e+07	2.5983e+07	0.749709	0.125107	0.967327	-0.0479246
777	6005860	NP_009140.1	P42766	RPL35	60S ribosomal protein L35	2	2	18.7	60.63	2.16524e+07	2.59026e+07	1.75517e+07		1.16945e+07	1.09988e+07	9.7929e+06	0.00522295	2.28208	0.49897	-1.00298
394	16117791	NP_000987.2	P18077	RPL35A	60S ribosomal protein L35a	2	2	9.1	96.7	2.53271e+07	2.74669e+07	2.39347e+07		1.3851e+07	1.3276e+07	1.49838e+07	0.000358429	3.4456	0.548827	-0.865576
948	16579885	NP_000959.2	P36578	RPL4	60S ribosomal protein L4	7	7	10.8	449.19	1.15378e+08	9.25743e+07	8.0849e+07		6.28379e+07	4.97868e+07	6.25514e+07	0.0185314	1.73209	0.606563	-0.72127
1232	14591909	NP_000960.2	P46777	RPL5	60S ribosomal protein L5	3	3	14.5	178.08	4.56727e+07	2.80596e+07	3.22684e+07		5.01522e+07	3.43728e+07	4.2397e+07	0.354495	0.45039	1.19737	0.259868
643	16753227	NP_000961.2	Q02878	RPL6	60S ribosomal protein L6	11	11	25.3	678.04	1.44045e+08	1.228e+08	1.13724e+08		7.00659e+07	6.39377e+07	7.51467e+07	0.0020724	2.68353	0.549572	-0.863619
531	15431301	NP_000962.2	P18124	RPL7	60S ribosomal protein L7	6	6	28.2	535.59	4.58025e+07	4.81413e+07	5.35493e+07		9.14656e+07	8.01057e+07	8.1803e+07	0.000934558	3.02939	1.71787	0.780624
1047	4506661	NP_000963.1	P62424	RPL7A	60S ribosomal protein L7a	8	8	26.7	591	1.19725e+08	1.1366e+08	1.0848e+08		1.03279e+08	9.52308e+07	1.04942e+08	0.0450099	1.34669	0.887634	-0.171963
1114	4506663	NP_000964.1	P62917	RPL8	60S ribosomal protein L8	5	5	22.6	341.37	4.58238e+07	2.25934e+07	2.79353e+07		5.4893e+07	4.55302e+07	4.96737e+07	0.0881727	1.05467	1.55779	0.639501
300	15431303	NP_000652.2	P32969	RPL9	60S ribosomal protein L9	6	6	55.7	319.57	5.55594e+06	5.78928e+06	7.19758e+06		2.04416e+07	1.81925e+07	1.92949e+07	0.000193498	3.71332	3.12407	1.64343
802	4506667	NP_000993.1	P05388	RPLP0	60S acidic ribosomal protein P0	10	10	46.4	835.94	1.47935e+08	1.26318e+08	1.22556e+08		9.86047e+07	8.95963e+07	9.04831e+07	0.00595993	2.22476	0.702313	-0.509814
98	4506669	NP_000994.1	P05386	RPLP1	60S acidic ribosomal protein P1 isoform 1	2	2	66.7	115.16	1.17607e+06	882566	805630		1.7324e+07	1.80789e+07	1.54498e+07	1.96786e-05	4.70601	17.7542	4.15009
613	4506671	NP_000995.1	P05387	RPLP2	60S acidic ribosomal protein P2	5	5	75.7	606.02	1.5926e+08	1.14738e+08	1.09575e+08		4.57708e+07	3.94352e+07	3.20754e+07	0.00165038	2.78242	0.30576	-1.70953
1164	4506675	NP_002941.1	P04843	RPN1	dolichyl-diphosphooligosaccharide--protein glycosyltransferase subunit 1 precursor	4	4	7.7	210.23	6.04884e+06	3.76965e+06	3.98891e+06		5.71288e+06	5.4723e+06	7.99881e+06	0.152976	0.815378	1.3894	0.47446
376	35493916	NP_002942.2	P04844	RPN2	dolichyl-diphosphooligosaccharide--protein glycosyltransferase subunit 2 isoform 1 precursor	4	4	9.7	154.89	1.1114e+06	720583	787148		4.12439e+06	4.42097e+06	4.93996e+06	0.000312732	3.50483	5.14877	2.36423
277	11034845	NP_067038.1	Q9NQG5	RPRD1B	regulation of nuclear pre-mRNA domain-containing protein 1B	3	3	14.4	170.5	4.92255e+06	4.72397e+06	4.30807e+06		1.15704e+07	1.00548e+07	1.01939e+07	0.000158678	3.79948	2.28019	1.18915
1075	4506679	NP_001005.1	P46783	RPS10	40S ribosomal protein S10	3	3	18.2	165.49	1.9551e+07	1.81191e+07	1.81827e+07		2.31085e+07	1.96754e+07	2.16892e+07	0.0551166	1.25872	1.15434	0.207068
1174	4506681	NP_001006.1	P62280	RPS11	40S ribosomal protein S11	5	5	24.7	288.35	9.26086e+07	7.75465e+07	8.10591e+07		8.17788e+07	7.12278e+07	6.02633e+07	0.177413	0.751015	0.848957	-0.236237
1301	14277700	NP_001007.2	P25398	RPS12	40S ribosomal protein S12	5	5	45.5	302.08	6.94059e+07	6.11614e+07	6.32321e+07		6.77157e+07	5.57322e+07	6.59406e+07	0.742965	0.129032	0.977239	-0.0332162
1198	4506685	NP_001008.1	P62277	RPS13	40S ribosomal protein S13	2	2	14.6	101.53	1.175e+07	1.61287e+07	1.2833e+07		1.67618e+07	1.69664e+07	1.39667e+07	0.222908	0.651874	1.17153	0.228393
478	5032051	NP_005608.1	P62263	RPS14	40S ribosomal protein S14	4	4	24.5	415.26	1.0163e+08	8.87394e+07	8.04441e+07		4.60613e+07	4.26168e+07	4.61323e+07	0.000672243	3.17247	0.497797	-1.00637
1008	4506687	NP_001009.1	P62841	RPS15	40S ribosomal protein S15	3	3	22.1	152.74	2.58266e+07	1.07225e+07	1.32872e+07		7.51904e+06	3.87766e+06	5.34685e+06	0.0320395	1.49431	0.335971	-1.57359
688	4506693	NP_001012.1	P08708	RPS17	40S ribosomal protein S17	5	5	42.2	297.99	7.54399e+07	5.42919e+07	5.57704e+07		2.74546e+07	2.5631e+07	3.09981e+07	0.0027815	2.55572	0.453276	-1.14154
214	11968182	NP_072045.1	P62269	RPS18	40S ribosomal protein S18	2	2	7.9	63.38	1.22658e+07	1.11652e+07	1.22189e+07		3.58793e+07	4.12866e+07	4.59342e+07	9.22708e-05	4.03494	3.45303	1.78786
1060	4506695	NP_001013.1	P39019	RPS19	40S ribosomal protein S19	2	2	6.2	66.61	3.15339e+07	2.90772e+07	2.66822e+07		2.5797e+07	1.77954e+07	1.79627e+07	0.0509289	1.29304	0.705152	-0.503994
1074	15055539	NP_002943.2	P15880	RPS2	40S ribosomal protein S2	6	6	29.7	331.96	2.58159e+07	2.19043e+07	2.40767e+07		2.9641e+07	2.60424e+07	2.9281e+07	0.0551153	1.25873	1.1834	0.242937
805	4506697	NP_001014.1	P60866	RPS20	40S ribosomal protein S20 isoform 2	3	3	22.7	215.9	6.10188e+07	5.83778e+07	5.35152e+07		4.31763e+07	3.88915e+07	4.50677e+07	0.00616912	2.20978	0.735261	-0.443671
1113	4506699	NP_001015.1	P63220	RPS21	40S ribosomal protein S21	2	2	33.7	230.05	1.23331e+07	1.01146e+07	8.36953e+06		1.80791e+07	1.19673e+07	1.45148e+07	0.0881175	1.05494	1.44599	0.532054
1084	4506701	NP_001016.1	P62266	RPS23	40S ribosomal protein S23	2	2	8.4	96.94	5.21083e+06	4.19408e+06	5.01831e+06		6.50505e+06	6.07468e+06	5.42054e+06	0.0594804	1.22563	1.24801	0.319626
452	4506703	NP_001017.1	P62847	RPS24	40S ribosomal protein S24 isoform c	2	2	20.3	108.08	1.15793e+06	1.00025e+06	1.5161e+06		6.49412e+06	4.8963e+06	6.60492e+06	0.000512924	3.28995	4.89764	2.29209
77	4506707	NP_001019.1	P62851	RPS25	40S ribosomal protein S25	2	2	16	80.02	7.19985e+06	7.56516e+06	7.82461e+06		1.57586e+07	1.6075e+07	1.54e+07	1.09032e-05	4.96244	2.09094	1.06415
761	4506711	NP_001021.1	P42677	RPS27	40S ribosomal protein S27	3	3	25	162.43	1.89915e+07	1.84062e+07	1.92096e+07		2.49626e+07	2.43835e+07	2.20396e+07	0.0046043	2.33684	1.26107	0.334647
605	4506713	NP_002945.1	P62979	RPS27A	ubiquitin-40S ribosomal protein S27a precursor	5	5	38.5	288.27	6.96211e+06	4.89995e+06	5.84188e+06		1.81582e+07	1.47777e+07	1.42299e+07	0.00147431	2.83141	2.66415	1.41367
1143	15718687	NP_000996.2	P23396	RPS3	40S ribosomal protein S3	4	4	19.8	180.27	1.10326e+08	1.07256e+08	9.94827e+07		9.76178e+07	7.67237e+07	9.59874e+07	0.120491	0.919046	0.852597	-0.230064
824	4506723	NP_000997.1	P61247	RPS3A	40S ribosomal protein S3a	6	6	25	354.2	1.15432e+08	1.06836e+08	9.734e+07		8.33115e+07	7.92119e+07	8.27131e+07	0.00709357	2.14914	0.767304	-0.382131
581	4506725	NP_000998.1	P62701	RPS4X	40S ribosomal protein S4, X isoform X isoform	8	8	29.7	353.3	5.5976e+07	5.66918e+07	4.97253e+07		3.86711e+07	3.72383e+07	3.63096e+07	0.0012768	2.89388	0.691033	-0.533173
1091	13904870	NP_001000.2	P46782	RPS5	40S ribosomal protein S5	4	4	23.5	287.45	1.42249e+08	7.66454e+07	8.95567e+07		6.06989e+07	5.53816e+07	6.67289e+07	0.0642674	1.19201	0.592668	-0.754703
971	17158044	NP_001001.2	P62753	RPS6	40S ribosomal protein S6	3	3	14.1	181.34	5.39444e+07	4.98015e+07	4.59022e+07		4.30924e+07	3.72973e+07	3.79793e+07	0.0227223	1.64355	0.790983	-0.338282
1089	4506741	NP_001002.1	P62081	RPS7	40S ribosomal protein S7	3	3	26.8	229.04	7.98657e+07	3.19836e+07	4.17331e+07		2.21725e+07	2.24714e+07	2.58124e+07	0.0630738	1.20015	0.458753	-1.12421
1086	4506743	NP_001003.1	P62241	RPS8	40S ribosomal protein S8	6	6	36.1	482.86	1.79375e+08	1.51828e+08	1.40895e+08		1.26734e+08	1.18702e+08	1.36131e+08	0.0623115	1.20543	0.808237	-0.307149
634	14141193	NP_001004.2	P46781	RPS9	40S ribosomal protein S9	3	3	5.7	102.89	4.99316e+07	4.58725e+07	4.20743e+07		3.02419e+07	2.74008e+07	2.55419e+07	0.00191088	2.71877	0.603319	-0.729007
1097	9845502	NP_002286.2	P08865	RPSA	40S ribosomal protein SA	7	7	39	626.91	1.60724e+08	1.10565e+08	1.15831e+08		9.94629e+07	9.42486e+07	9.19239e+07	0.0728388	1.13764	0.737848	-0.438605
586	110611218	NP_001036041.1	Q9P2E9	RRBP1	ribosome-binding protein 1	18	18	26.5	1171.12	3.18182e+07	3.30131e+07	3.45386e+07		5.88145e+07	4.98571e+07	6.08555e+07	0.00129314	2.88836	1.70602	0.770635
903	4506749	NP_001024.1	P23921	RRM1	ribonucleoside-diphosphate reductase large subunit	3	3	8.7	116.02	3.03356e+06	1.72697e+06	1.93077e+06		1.09327e+06	901281	794044	0.0120737	1.91816	0.416749	-1.26275
666	118498359	NP_056474.2	O76021	RSL1D1	ribosomal L1 domain-containing protein 1	5	5	13.1	354.51	1.67132e+06	2.53536e+06	2.73557e+06		8.31914e+06	7.40025e+06	1.1343e+07	0.002368	2.62562	3.89822	1.96282
988	7657015	NP_055121.1	Q9Y3I0	RTCB	hypothetical protein LOC51493	5	5	13.9	190.14	1.46873e+07	1.21822e+07	1.32455e+07		1.07216e+07	9.11082e+06	1.08047e+07	0.0254363	1.59455	0.763733	-0.38886
262	4506753	NP_003698.1	Q9Y265	RUVBL1	ruvB-like 1	5	5	14.7	293.16	1.31292e+07	1.24863e+07	1.23496e+07		1.94399e+07	1.88016e+07	1.8099e+07	0.000145992	3.83567	1.48401	0.5695
991	5730023	NP_006657.1	Q9Y230	RUVBL2	ruvB-like 2	3	3	5	77.24	8.79965e+06	7.18379e+06	6.7469e+06		1.02527e+07	9.91059e+06	9.72502e+06	0.0265163	1.57649	1.31491	0.39496
764	4506761	NP_002957.1	P60903	S100A10	protein S100-A10	2	2	17.5	158.65	6.58768e+07	5.5601e+07	4.69275e+07		2.95589e+07	2.18734e+07	2.02923e+07	0.00474274	2.32397	0.425905	-1.2314
709	5032057	NP_005611.1	P31949	S100A11	protein S100-A11	3	3	38.1	137.67	6.06412e+06	6.59831e+06	5.51438e+06		9.52137e+06	1.13957e+07	1.25517e+07	0.00322349	2.49167	1.84129	0.880717
157	10190712	NP_065723.1	Q9HCY8	S100A14	protein S100-A14	7	7	77.9	432.12	6.35901e+06	6.96837e+06	7.2793e+06		3.52364e+07	2.81067e+07	2.96617e+07	4.47639e-05	4.34907	4.51333	2.17419
897	17933772	NP_525127.1	Q96FQ6	S100A16	protein S100-A16	5	5	38.8	372.27	1.18857e+07	2.09206e+07	2.36167e+07		5.74453e+07	4.44949e+07	4.67859e+07	0.0112128	1.95028	2.63591	1.3983
734	21264343	NP_002958.2	Q15424	SAFB	scaffold attachment factor B1	2	2	5.1	102.27	563281	683042	796695		2.33738e+06	2.06931e+06	4.07822e+06	0.00390156	2.40876	4.15313	2.0542
930	7705827	NP_057187.1	Q9Y6B6	SAR1B	GTP-binding protein SAR1b	2	2	9.6	53.88	3.69306e+06	4.50449e+06	4.26181e+06		5.73169e+06	6.51809e+06	5.28755e+06	0.0158424	1.80018	1.40756	0.493199
745	16306548	NP_006504.2	P49591	SARS	seryl-tRNA synthetase, cytoplasmic	2	2	13.2	141.12	8.79379e+06	6.76403e+06	8.07877e+06		4.71697e+06	4.1467e+06	3.62373e+06	0.00418071	2.37875	0.528308	-0.920549
539	28416940	NP_057122.2	Q9Y3A5	SBDS	ribosome maturation protein SBDS	2	2	14	76.46	1.11977e+06	1.05987e+06	703208		3.60266e+06	3.26103e+06	3.51222e+06	0.000969237	3.01357	3.59918	1.84767
872	16445419	NP_005689.2	O14828	SCAMP3	secretory carrier-associated membrane protein 3 isoform 1	2	2	7.8	121.11	1.59861e+06	1.81914e+06	1.383e+06		3.50602e+06	2.42824e+06	3.07804e+06	0.0094566	2.02426	1.87727	0.908635
80	33469966	NP_057190.2	Q8WVM8	SCFD1	sec1 family domain-containing protein 1 isoform a	2	2	5.6	141.68	237053	307552	264132		2.40235e+06	2.20464e+06	2.44611e+06	1.21323e-05	4.91606	8.72113	3.12452
255	162951877	NP_001106177.1	Q9Y6U3	SCIN	adseverin isoform 1	2	2	4.8	132.98	1.08266e+06	1.18277e+06	1.03886e+06		5.69664e+06	4.11141e+06	4.66231e+06	0.000136983	3.86333	4.37927	2.13069
1104	19923233	NP_002970.2	P22307	SCP2	non-specific lipid-transfer protein isoform 1 proprotein	3	3	2	83.22	5.18095e+06	4.47697e+06	5.32352e+06		5.7523e+06	7.29397e+06	1.02553e+07	0.0775264	1.11055	1.55536	0.637248
1003	224465187	NP_055581.3	Q12765	SCRN1	secernin-1 isoform a	2	2	5.8	97.12	2.70221e+06	3.25258e+06	3.24984e+06		3.85097e+06	6.19753e+06	5.66521e+06	0.0307697	1.51188	1.70715	0.771592
138	156416003	NP_004159.2	P31040	SDHA	succinate dehydrogenase [ubiquinone] flavoprotein subunit, mitochondrial precursor	5	5	14.9	217.66	4.05805e+06	4.00918e+06	3.68043e+06		9.8294e+06	9.2424e+06	8.91407e+06	3.21754e-05	4.49248	2.38225	1.25233
369	94429050	NP_004883.2	O75396	SEC22B	vesicle-trafficking protein SEC22b	2	2	14.4	54.44	1.03242e+06	961023	933750		4.03668e+06	2.87747e+06	3.18992e+06	0.000298903	3.52447	3.45179	1.78735
69	38373669	NP_004913.2	P53992	SEC24C	protein transport protein Sec24C	4	3	4.7	122.08	1.55954e+06	1.43151e+06	1.42345e+06		1.22432e+07	9.88643e+06	1.15629e+07	8.62509e-06	5.06424	7.63226	2.93211
430	41349439	NP_055748.2	O94979	SEC31A	protein transport protein Sec31A isoform 1	5	5	7	171.41	9.02671e+06	8.33922e+06	8.83788e+06		5.82413e+06	5.81479e+06	6.30389e+06	0.000444163	3.35246	0.684741	-0.546371
202	5803165	NP_006799.1	P60468	SEC61B	protein transport protein Sec61 subunit beta	2	2	15.6	100.14	9.42906e+06	1.04126e+07	9.83594e+06		2.86806e+06	2.86787e+06	3.49096e+06	8.13773e-05	4.0895	0.310904	-1.68546
445	16306550	NP_003935.2	Q13228	SELENBP1	selenium-binding protein 1	2	2	5.3	73.36	1.53592e+06	1.4289e+06	1.21537e+06		4.0867e+06	3.44618e+06	3.35407e+06	0.000496855	3.30377	2.60441	1.38096
160	8922712	NP_060713.1	Q9NVA2	SEPT11	septin-11	4	4	14.7	306.72	2.98693e+07	2.50945e+07	2.8581e+07		8.36846e+06	8.0072e+06	9.02018e+06	4.57651e-05	4.33947	0.303978	-1.71796
1116	4758158	NP_004395.1	Q15019	SEPT2	septin-2	7	7	23	327.88	1.46768e+07	1.06183e+07	1.22334e+07		1.03077e+07	8.87453e+06	1.03102e+07	0.0916528	1.03785	0.785868	-0.347641
1266	148352329	NP_001011553.2	A8K3D0	SEPT7	septin-7 isoform 2	2	2	16.3	111.52	8.65172e+06	6.80184e+06	6.57209e+06		6.83244e+06	6.45219e+06	7.32614e+06	0.557357	0.253867	0.935762	-0.0957857
151	116256489	NP_006631.2	Q9UHD8	SEPT9	septin-9 isoform c	4	4	19.9	142.14	4.74565e+06	5.62151e+06	5.10149e+06		1.45162e+07	1.5826e+07	1.57038e+07	4.1564e-05	4.38128	2.97674	1.57373
292	66346679	NP_001018077.1	Q8NC51	SERBP1	plasminogen activator inhibitor 1 RNA-binding protein isoform 1	3	3	12.5	167.83	2.36127e+07	2.0619e+07	1.98417e+07		1.04285e+07	1.02002e+07	9.85069e+06	0.000180204	3.74423	0.475695	-1.07189
1057	170763498	NP_003002.2	Q01105	SET	protein SET isoform 2	6	6	35.4	368.09	8.91046e+07	7.02565e+07	7.70877e+07		1.11988e+08	9.06128e+07	1.04555e+08	0.0478514	1.32011	1.29904	0.377443
1228	42544123	NP_973727.1	Q15637	SF1	splicing factor 1 isoform 3	4	4	7.3	221.31	1.33753e+07	1.09682e+07	9.97894e+06		1.14295e+07	1.22301e+07	1.63855e+07	0.347312	0.45928	1.16673	0.222475
1330	5032087	NP_005868.1	Q15459	SF3A1	splicing factor 3A subunit 1 isoform 1	2	2	4.5	52.82	3.77542e+06	3.10182e+06	3.02301e+06		3.50828e+06	2.78385e+06	3.73162e+06	0.936106	0.0286748	1.01247	0.0178853
1275	5803167	NP_006793.1	Q12874	SF3A3	splicing factor 3A subunit 3	3	3	10.6	125.4	4.11898e+06	3.50267e+06	2.96594e+06		3.24144e+06	2.87897e+06	3.74663e+06	0.609267	0.215192	0.931944	-0.101685
663	54112117	NP_036565.2	O75533	SF3B1	splicing factor 3B subunit 1 isoform 1	5	5	4.1	147.85	6.99671e+06	6.90192e+06	6.05346e+06		1.04807e+07	9.27742e+06	1.00746e+07	0.00232479	2.63362	1.49522	0.580356
1124	55749531	NP_006833.2	Q13435	SF3B2	splicing factor 3B subunit 2	2	2	3.6	124.1	5.00997e+06	4.43669e+06	4.21467e+06		5.25496e+06	4.98558e+06	6.30466e+06	0.0972804	1.01197	1.2111	0.276315
747	54112121	NP_036558.3	Q15393	SF3B3	splicing factor 3B subunit 3	2	2	4.7	100.33	4.49712e+06	4.87883e+06	3.68605e+06		2.49654e+06	1.84076e+06	2.03836e+06	0.00419033	2.37775	0.488107	-1.03473
822	4826998	NP_005057.1	P23246	SFPQ	splicing factor, proline- and glutamine-rich	7	6	14.7	472.45	3.05503e+07	2.53193e+07	2.47109e+07		4.71769e+07	4.08923e+07	3.87276e+07	0.00700975	2.1543	1.57354	0.654016
997	5902076	NP_008855.1	Q07955	SFRS1	serine/arginine-rich splicing factor 1 isoform 1	6	6	22.6	231.68	2.62302e+07	2.89168e+07	2.37941e+07		4.17923e+07	3.3084e+07	3.35287e+07	0.0290553	1.53677	1.37324	0.457584
993	15055543	NP_115285.1	Q9BRL6	SFRS2B	serine/arginine-rich splicing factor 8	2	2	5.3	79.49	2.71037e+07	2.43131e+07	2.15983e+07		1.813e+07	1.98378e+07	1.91732e+07	0.0267734	1.5723	0.78259	-0.353671
939	4506901	NP_003008.1	P84103	SFRS3	serine/arginine-rich splicing factor 3	3	2	18.9	306.78	3.05256e+07	2.96072e+07	2.83913e+07		3.49344e+07	3.29616e+07	3.78473e+07	0.0174988	1.75699	1.19452	0.256426
1135	86991438	NP_001034554.1	Q13243	SFRS5	serine/arginine-rich splicing factor 5	2	1	5.9	70.29	604003	723016	444372		428939	388611	466082	0.114273	0.942057	0.724646	-0.464652
419	20127499	NP_006266.2	Q13247	SFRS6	serine/arginine-rich splicing factor 6	3	2	9	125.75	7.71041e+06	7.25814e+06	7.63359e+06		1.64821e+07	1.6354e+07	2.06956e+07	0.000419898	3.37686	2.36844	1.24393
693	23618867	NP_073591.2	Q9H9B4	SFXN1	sideroflexin-1	2	2	7.5	61.57	2.9589e+06	2.55764e+06	2.21608e+06		4.63036e+06	5.40108e+06	4.58308e+06	0.00292904	2.53328	1.88998	0.918373
325	7705773	NP_057093.1	Q9Y371	SH3GLB1	endophilin-B1	2	2	7.7	110.54	2.02208e+06	1.72251e+06	1.6889e+06		551595	671806	655106	0.000226943	3.64408	0.345728	-1.53229
1018	193211480	NP_056175.3	P42285	SKIV2L2	superkiller viralicidic activity 2-like 2	2	2	3.5	60.8	2.15844e+06	1.59451e+06	2.01673e+06		2.78466e+06	2.45634e+06	2.58352e+06	0.0343278	1.46435	1.35614	0.43951
866	20149598	NP_036272.2	Q9UBX3	SLC25A10	mitochondrial dicarboxylate carrier	2	2	8.4	120.11	383044	703796	374334		1.64293e+06	1.93767e+06	1.1707e+06	0.00911483	2.04025	3.2517	1.70119
310	7657581	NP_055066.1	Q9UJS0	SLC25A13	calcium-binding mitochondrial carrier protein Aralar2 isoform 2	4	4	8.1	151.44	2.55718e+06	3.08477e+06	2.36112e+06		9.99426e+06	8.2956e+06	9.47368e+06	0.000208131	3.68166	3.46911	1.79457
842	156071462	NP_001627.2	P12236	SLC25A6	ADP/ATP translocase 3	6	6	14.4	232.7	3.96701e+07	2.75922e+07	2.20896e+07		6.86382e+07	6.58289e+07	6.67464e+07	0.00794624	2.09984	2.25192	1.17116
301	71979932	NP_003477.4	Q01650	SLC7A5	large neutral amino acids transporter small subunit 1	2	2	6.3	184.98	1.12262e+06	1.96541e+06	2.03068e+06		2.15211e+07	1.98927e+07	2.22296e+07	0.000196937	3.70567	12.4335	3.63616
144	4759140	NP_004243.1	O14745	SLC9A3R1	Na(+)/H(+) exchange regulatory cofactor NHE-RF1	6	6	34.6	373.32	1.5316e+07	1.74201e+07	1.51094e+07		4.25847e+07	4.05338e+07	4.20148e+07	3.54184e-05	4.45077	2.61537	1.38701
647	21071056	NP_003063.2	P51532	SMARCA4	transcription activator BRG1 isoform B	3	3	1.9	106.1	1.47886e+06	992943	921430		3.35726e+06	2.98771e+06	3.34955e+06	0.00213058	2.6715	2.85701	1.51451
799	21071058	NP_003592.2	O60264	SMARCA5	SWI/SNF-related matrix-associated actin-dependent regulator of chromatin subfamily A member 5	3	3	3.8	117.41	6.35414e+06	6.66679e+06	6.25321e+06		8.56128e+06	7.60886e+06	8.76844e+06	0.00588837	2.23	1.29389	0.371713
561	21237805	NP_003066.2	Q8TAQ2	SMARCC2	SWI/SNF complex subunit SMARCC2 isoform a	3	3	3.7	127.28	1.31072e+06	1.37223e+06	1.26169e+06		3.27362e+06	2.4164e+06	3.01432e+06	0.00112177	2.9501	2.20662	1.14184
886	110347418	NP_006435.2	O95347	SMC2	structural maintenance of chromosomes protein 2	2	2	4.5	94.37	3.41025e+06	2.46456e+06	2.93051e+06		1.74767e+06	1.37895e+06	1.80963e+06	0.0104261	1.98188	0.560599	-0.83496
414	77404397	NP_055205.2	Q7KZF4	SND1	staphylococcal nuclease domain-containing protein 1	17	16	26	1208.1	5.0846e+07	3.96179e+07	4.25082e+07		1.09704e+08	9.96955e+07	1.03582e+08	0.000408808	3.38848	2.35375	1.23496
413	40217847	NP_054733.2	O75643	SNRNP200	U5 small nuclear ribonucleoprotein 200 kDa helicase	5	5	4.4	263.51	3.82328e+06	3.53343e+06	3.55686e+06		7.55241e+06	6.30923e+06	6.73617e+06	0.000408428	3.38888	1.88736	0.916369
862	29568103	NP_003080.2	P08621	SNRNP70	U1 small nuclear ribonucleoprotein 70 kDa	4	4	10.3	149.72	5.32149e+06	3.79515e+06	2.66882e+06		1.13154e+07	8.90454e+06	1.11451e+07	0.0090694	2.04242	2.66134	1.41215
49	156627571	NP_003095.2	Q00796	SORD	sorbitol dehydrogenase	2	2	9.2	95.74	917046	799324	921176		6.30111e+06	5.62842e+06	5.76915e+06	5.0629e-06	5.2956	6.71028	2.74637
64	4507185	NP_003115.1	P35270	SPR	sepiapterin reductase	2	2	13	80.3	251427	199224	188519		2.8864e+06	3.08385e+06	2.99307e+06	8.04129e-06	5.09467	14.0234	3.80976
518	154759259	NP_003118.2	Q13813	SPTAN1	spectrin alpha chain, brain isoform 2	12	11	6.3	558.99	2.45972e+07	2.30716e+07	2.27686e+07		3.24561e+07	3.02898e+07	3.26998e+07	0.000877179	3.05691	1.35504	0.438341
940	112382250	NP_003119.2	Q01082	SPTBN1	spectrin beta chain, brain 1 isoform 1	4	4	2.7	194.47	7.17348e+06	5.23043e+06	5.01177e+06		3.33921e+06	3.01049e+06	3.87069e+06	0.0175041	1.75686	0.58685	-0.768936
272	5902122	NP_008877.1	O15020	SPTBN2	spectrin beta chain, brain 2	7	7	5.3	303.72	1.80882e+06	1.48725e+06	1.72066e+06		5.21001e+06	5.71867e+06	6.58279e+06	0.000155228	3.80903	3.49062	1.80348
918	4505571	NP_003891.1	Q13501	SQSTM1	sequestosome-1 isoform 1	2	2	9.5	143.23	6.88034e+06	7.3568e+06	5.04018e+06		3.74843e+06	3.25334e+06	4.03325e+06	0.0143591	1.84287	0.572435	-0.804816
958	63253298	NP_003123.2	P19623	SRM	spermidine synthase	3	3	14.9	84.2	3.24068e+06	2.78075e+06	2.98276e+06		2.18174e+06	2.5446e+06	2.08199e+06	0.0199637	1.69976	0.756129	-0.403295
713	149999611	NP_003125.3	P37108	SRP14	signal recognition particle 14 kDa protein	2	2	19.9	136.43	3.01827e+06	3.69242e+06	4.81817e+06		1.00606e+07	8.4465e+06	9.99197e+06	0.00332282	2.47849	2.47197	1.30566
620	24497620	NP_055045.2	Q9UHB9	SRP68	signal recognition particle 68 kDa protein	4	4	7	191.94	6.74657e+06	5.79612e+06	6.03352e+06		1.08772e+07	9.42351e+06	1.1294e+07	0.00176142	2.75414	1.70081	0.766225
38	23308697	NP_003130.2	P08240	SRPR	signal recognition particle receptor subunit alpha isoform 1	3	2	10	166.68	473007	439851	495970		3.79415e+06	3.31403e+06	3.79785e+06	3.63943e-06	5.43897	7.7412	2.95256
105	58331218	NP_056992.4	Q9BXP5	SRRT	serrate RNA effector molecule homolog isoform a	4	4	6.3	170.29	1.71494e+06	1.70041e+06	1.91812e+06		6.63148e+06	5.97137e+06	6.87152e+06	2.27076e-05	4.64383	3.65135	1.86843
743	306482694	NP_001182375.1	Q16629	SRSF7	serine/arginine-rich splicing factor 7 isoform 2	2	1	11.5	113.97	9.07892e+06	7.54458e+06	8.40292e+06		4.68852e+06	3.0471e+06	3.43549e+06	0.00413801	2.38321	0.446373	-1.16368
852	10835067	NP_003133.1	P05455	SSB	lupus La protein	6	6	18.1	217.83	1.62428e+07	1.2871e+07	1.28742e+07		2.1381e+07	1.96807e+07	2.24994e+07	0.00845184	2.07305	1.51379	0.598168
900	4507241	NP_003137.1	Q08945	SSRP1	FACT complex subunit SSRP1	4	4	6.6	131.79	1.09785e+07	1.05837e+07	9.63795e+06		1.37199e+07	1.27554e+07	1.23489e+07	0.0116302	1.93441	1.24436	0.315401
1254	5453838	NP_006387.1	O60232	SSSCA1	Sjoegren syndrome/scleroderma autoantigen 1	2	2	23.6	86.15	541771	353034	434309		759043	445699	415591	0.482557	0.316451	1.21911	0.285824
519	19923193	NP_003923.2	P50502	ST13	hsc70-interacting protein	3	3	10.6	139.38	4.15955e+07	3.60989e+07	3.68436e+07		1.98951e+07	1.55221e+07	1.83511e+07	0.000884721	3.05319	0.469437	-1.091
1296	11125770	NP_006294.2	Q13155	STAG3L3	aminoacyl tRNA synthase complex-interacting multifunctional protein 2	2	2	14.1	126.05	1.15121e+07	3.65703e+06	5.76832e+06		7.46727e+06	6.42569e+06	7.54255e+06	0.713546	0.146578	1.02379	0.0339149
804	116812600	NP_006636.2	Q9Y365	STARD10	PCTP-like protein	2	2	11.3	82.46	850141	1.03144e+06	579245		3.40577e+06	2.68725e+06	2.029e+06	0.00607076	2.21676	3.30053	1.7227
843	21618338	NP_003141.2	P40763	STAT3	signal transducer and activator of transcription 3 isoform 2	2	2	5.1	113.93	5.5533e+06	4.96722e+06	4.1563e+06		9.21837e+06	7.60306e+06	7.67454e+06	0.00803912	2.09479	1.66902	0.739004
1225	82659083	NP_004593.2	O95793	STAU1	double-stranded RNA-binding protein Staufen homolog 1 isoform a	2	2	5.2	61.66	4.0388e+06	3.25175e+06	3.36645e+06		3.53602e+06	3.15819e+06	3.02567e+06	0.334433	0.475691	0.912066	-0.13279
588	5803181	NP_006810.1	P31948	STIP1	stress-induced-phosphoprotein 1	10	10	22.3	585.53	6.86858e+07	5.98308e+07	5.89171e+07		1.08796e+08	9.78472e+07	9.75899e+07	0.00130892	2.88309	1.62315	0.698797
468	7305503	NP_038470.1	Q9UJZ1	STOML2	stomatin-like protein 2	3	3	8.7	140.81	7.01971e+06	6.97978e+06	6.38218e+06		1.12575e+07	1.14579e+07	1.01653e+07	0.000590641	3.22868	1.61325	0.689969
257	148727341	NP_009109.3	Q9Y3F4	STRAP	serine-threonine kinase receptor-associated protein	7	7	28.9	339.72	3.01373e+07	2.58806e+07	2.63982e+07		1.35249e+07	1.27015e+07	1.32726e+07	0.000138908	3.85727	0.479264	-1.06111
367	6005757	NP_009123.1	Q9Y5B9	SUPT16H	FACT complex subunit SPT16	7	7	7.3	258.74	1.08213e+07	1.14193e+07	1.11818e+07		2.2124e+07	1.86875e+07	2.08365e+07	0.0002981	3.52564	1.84451	0.883237
483	124028529	NP_004810.2	Q92797	SYMPK	symplekin	2	2	3.8	69.48	213545	169817	138897		672848	591995	762813	0.000691745	3.16005	3.88247	1.95698
1252	228008291	NP_006363.4	O60506	SYNCRIP	heterogeneous nuclear ribonucleoprotein Q isoform 1	6	5	14	400.54	2.59577e+07	1.77058e+07	1.84178e+07		2.07422e+07	1.68596e+07	1.73789e+07	0.467181	0.330515	0.885624	-0.175234
34	150418009	NP_996744.2	O95359	TACC2	transforming acidic coiled-coil-containing protein 2 isoform a	5	5	2.6	249.95	136329	189280	156941		5.51243e+06	5.66637e+06	5.93266e+06	3.28664e-06	5.48325	35.4605	5.14814
260	5803187	NP_006746.1	P37837	TALDO1	transaldolase	4	4	10.4	203.39	1.65987e+07	1.57733e+07	1.73209e+07		2.55125e+07	2.56045e+07	2.46191e+07	0.000144674	3.83961	1.52408	0.607942
797	6678271	NP_031401.1	Q13148	TARDBP	TAR DNA-binding protein 43	2	2	8.7	52.09	9.03883e+06	6.48915e+06	7.35405e+06		3.56243e+06	3.59828e+06	4.52721e+06	0.00577911	2.23814	0.51079	-0.969197
714	19913369	NP_006444.2	Q12788	TBL3	transducin beta-like protein 3	2	2	4.3	96.14	80400.7	103142	87101.9		387558	262231	565396	0.00335334	2.47452	4.48996	2.1667
736	57164975	NP_000347.2	Q13428	TCOF1	treacle protein isoform b	2	2	1.3	197.28	1.11111e+06	311174	351998		5.07714e+06	6.02103e+06	7.46059e+06	0.00393838	2.40468	10.4599	3.38679
1133	57863257	NP_110379.2	P17987	TCP1	T-complex protein 1 subunit alpha isoform a	11	11	25.7	724.48	5.06991e+07	3.65932e+07	4.39128e+07		5.80806e+07	4.97994e+07	5.3385e+07	0.11051	0.9566	1.22911	0.297609
400	7661666	NP_056456.1	Q9UGI8	TES	testin isoform 1	2	2	10.2	147.01	1.49787e+06	1.60643e+06	2.27912e+06		1.00055e+07	8.34288e+06	8.16781e+06	0.000375726	3.42513	4.92554	2.30028
43	189458817	NP_003225.2	P02786	TFRC	transferrin receptor protein 1	10	10	18.9	525.54	1.06412e+07	1.00026e+07	8.99846e+06		5.9726e+07	5.70693e+07	6.06875e+07	4.33254e-06	5.36326	5.9875	2.58195
864	7706200	NP_057731.1	Q8WUY1	THEM6	mesenchymal stem cell protein DSCD75 precursor	2	2	19.7	69.82	3.42623e+06	2.55067e+06	2.49493e+06		5.75832e+06	4.43289e+06	5.75797e+06	0.00908056	2.04189	1.88261	0.912737
698	238776833	NP_005773.3	Q86V81	THOC4	THO complex subunit 4	2	2	19.3	127.15	3.56743e+06	2.30918e+06	2.92548e+06		1.07028e+07	7.10299e+06	8.74504e+06	0.00305379	2.51516	3.01642	1.59284
1015	48526509	NP_001001563.1	Q3ZCQ8	TIMM50	mitochondrial import inner membrane translocase subunit TIM50	3	2	7.2	147.55	3.78311e+06	3.6068e+06	4.38752e+06		4.82361e+06	4.69427e+06	4.67651e+06	0.0335585	1.4742	1.20522	0.269297
448	42518070	NP_004808.2	Q9UDY2	TJP2	tight junction protein ZO-2 isoform 1	2	2	3.9	106.32	2.20232e+06	1.90829e+06	1.79681e+06		4.57069e+06	4.43098e+06	5.40941e+06	0.000500169	3.30088	2.43949	1.28658
348	164698438	NP_003249.3	P04183	TK1	thymidine kinase, cytosolic	2	2	18.4	97.73	44032.9	33172.9	87468.3		1.69796e+06	2.24582e+06	1.99752e+06	0.000254452	3.59439	36.0791	5.17309
147	4507521	NP_001055.1	P29401	TKT	transketolase	9	9	28.9	463.5	2.26957e+07	2.08205e+07	1.95616e+07		8.81185e+07	8.75399e+07	7.46873e+07	3.7427e-05	4.42682	3.96884	1.98872
434	223029410	NP_006280.3	Q9Y490	TLN1	talin-1	20	20	17.4	1315.69	7.63561e+07	5.46507e+07	5.82621e+07		1.95828e+07	1.7959e+07	2.06622e+07	0.000447518	3.34919	0.30752	-1.70125
53	73760405	NP_001027454.1	P42167	TMPO	thymopoietin isoform beta	9	9	33.5	450.21	9.41048e+06	1.03029e+07	1.07642e+07		3.85011e+07	3.73144e+07	3.91403e+07	5.93687e-06	5.22644	3.77181	1.91526
32	110556636	NP_203754.2	Q9C0C2	TNKS1BP1	182 kDa tankyrase-1-binding protein	5	5	4.9	319.09	665712	752642	688105		5.71005e+06	5.00928e+06	5.16711e+06	3.02464e-06	5.51933	7.54178	2.9149
120	23510381	NP_694858.1	Q92973	TNPO1	transportin-1 isoform 2	3	3	5.5	200.83	2.84892e+06	2.6704e+06	2.93017e+06		5.52369e+06	5.41754e+06	5.29062e+06	2.6909e-05	4.5701	1.92104	0.941891
829	54607135	NP_055635.3	O94826	TOMM70A	mitochondrial import receptor subunit TOM70	2	2	5.9	99.73	123400	45844.5	62741		931860	333740	614658	0.00737719	2.13211	8.10507	3.01882
355	11225260	NP_003277.1	P11387	TOP1	DNA topoisomerase 1	2	2	3.9	250.68	3.71417e+06	4.04354e+06	4.33898e+06		1.33245e+07	1.1736e+07	1.6009e+07	0.00026973	3.56907	3.39511	1.76346
193	19913406	NP_001058.2	P11388	TOP2A	DNA topoisomerase 2-alpha	11	11	9.9	496.21	1.7556e+07	1.56718e+07	1.5804e+07		4.59069e+07	3.95065e+07	4.416e+07	7.4343e-05	4.12876	2.64264	1.40198
85	4827038	NP_005070.1	P55327	TPD52	tumor protein D52 isoform 3	8	8	67.4	590.35	9.06897e+06	1.10446e+07	9.05269e+06		5.62786e+07	5.3444e+07	5.42583e+07	1.39445e-05	4.8556	5.62227	2.49115
810	4507645	NP_000356.1	P60174	TPI1	triosephosphate isomerase isoform 1	8	8	55.4	460.01	2.34896e+08	1.50249e+08	1.78e+08		9.53164e+07	9.45181e+07	8.77234e+07	0.00651579	2.18603	0.492871	-1.02072
134	27597085	NP_000357.3	P09493	TPM1	tropomyosin alpha-1 chain isoform 5	5	1	20.1	324.39	4.13149e+06	4.80418e+06	5.00716e+06		862790	1.01912e+06	898048	3.08027e-05	4.51141	0.199383	-2.32639
1146	24119203	NP_705935.1	P06753	TPM3	tropomyosin alpha-3 chain isoform 2	8	2	21.4	684.81	2.71462e+07	2.33964e+07	2.56487e+07		2.72584e+07	2.77898e+07	2.77405e+07	0.124369	0.905289	1.08659	0.119809
1223	4507651	NP_003281.1	P67936	TPM4	tropomyosin alpha-4 chain isoform 2	6	4	33.9	386.35	1.0843e+07	6.63207e+06	6.96368e+06		9.53401e+06	9.56023e+06	9.6156e+06	0.298805	0.524612	1.17477	0.232372
740	186972143	NP_003282.2	P29144	TPP2	tripeptidyl-peptidase 2	2	2	3.2	139.11	1.97408e+06	1.14655e+06	1.37341e+06		3.84242e+06	3.63132e+06	4.0785e+06	0.00403704	2.39394	2.57057	1.36209
556	114155142	NP_003283.2	P12270	TPR	nucleoprotein TPR	3	3	2.9	118.36	4.64834e+06	4.65462e+06	5.04182e+06		7.17746e+06	6.99312e+06	8.08571e+06	0.00109968	2.95873	1.55153	0.633688
170	155722983	NP_057376.2	Q12931	TRAP1	heat shock protein 75 kDa, mitochondrial precursor	8	7	18.2	599.69	9.34252e+06	1.04566e+07	1.09254e+07		4.24759e+07	3.89405e+07	3.48968e+07	5.48985e-05	4.26044	3.78567	1.92055
109	68160937	NP_005073.2	Q14258	TRIM25	E3 ubiquitin/ISG15 ligase TRIM25	2	2	8.3	121.85	947435	905246	860520		3.39682e+06	3.05033e+06	2.89068e+06	2.32912e-05	4.63281	3.44163	1.78309
230	5032179	NP_005753.1	Q13263	TRIM28	transcription intermediary factor 1-beta	9	9	25.5	592.51	1.27925e+07	1.39247e+07	1.19547e+07		4.08231e+07	3.38512e+07	3.86749e+07	0.00011135	3.95331	2.93104	1.55141
729	163792194	NP_112196.3	Q7Z2T5	TRMT1L	TRM1-like protein	2	2	5.6	83.71	44756.7	64081.2	111299		427083	405887	752579	0.00374058	2.42706	7.20255	2.84851
711	90652851	NP_054831.2	Q9UHF7	TRPS1	zinc finger transcription factor Trps1	3	3	4.1	163.21	539636	833986	793794		2.17453e+06	2.23558e+06	3.47905e+06	0.00331121	2.48001	3.63989	1.8639
550	7661910	NP_055488.1	Q15006	TTC35	tetratricopeptide repeat protein 35	2	2	4	63.09	4.74591e+06	5.835e+06	4.74511e+06		1.17427e+06	1.09835e+06	654466	0.00103458	2.98523	0.190988	-2.38845
506	11056036	NP_055955.1	Q14166	TTLL12	tubulin--tyrosine ligase-like protein 12	6	6	12.6	269.81	4.97723e+06	6.12033e+06	5.85231e+06		1.26871e+07	1.13392e+07	1.07477e+07	0.000826495	3.08276	2.05158	1.03674
1231	14389309	NP_116093.1	Q9BQE3	TUBA1C	tubulin alpha-1C chain	12	2	40.5	1202.82	9.57778e+06	3.99422e+06	5.00598e+06		5.87807e+06	3.32648e+06	3.60757e+06	0.352537	0.452795	0.68964	-0.536084
614	17921989	NP_005991.1	P68366	TUBA4A	tubulin alpha-4A chain	10	2	38.4	1135.82	1.25267e+07	9.6999e+06	9.03497e+06		2.7024e+06	1.65449e+06	1.34043e+06	0.00165333	2.78164	0.182246	-2.45604
578	29788785	NP_821133.1	P07437	TUBB	tubulin beta chain	15	3	57	1885.02	1.2812e+08	1.14563e+08	1.24843e+08		1.79411e+08	1.84506e+08	1.66746e+08	0.00125547	2.90119	1.44388	0.529948
228	4507729	NP_001060.1	Q13885	TUBB2A	tubulin beta-2A chain	11	1	38.2	1249.81	1.89457e+07	2.05444e+07	1.72012e+07		1.99488e+06	1.24987e+06	1.92765e+06	0.000109835	3.95926	0.0912377	-3.45423
520	29788768	NP_821080.1	Q9BVA1	TUBB2B	tubulin beta-2B chain	12	1	47	1371.6	5.12976e+06	4.12348e+06	3.02802e+06		767599	879798	998715	0.000885206	3.05296	0.215459	-2.21451
1038	5174735	NP_006079.1	P68371	TUBB2C	tubulin beta-2C chain	14	2	43.6	1582.1	4.23281e+07	3.57897e+07	3.53726e+07		5.89408e+07	4.76756e+07	4.53443e+07	0.0435327	1.36118	1.33897	0.421128
646	14210536	NP_115914.1	Q9BUF5	TUBB6	tubulin beta-6 chain	3	1	15.7	184.06	6.73381e+06	4.88668e+06	5.45935e+06		2.49429e+06	2.21009e+06	2.79214e+06	0.00210426	2.6769	0.43891	-1.188
7	34147630	NP_003312.3	P49411	TUFM	elongation factor Tu, mitochondrial precursor	9	9	30.3	568.03	1.17325e+07	1.16027e+07	1.18424e+07		8.07817e+07	8.29378e+07	7.58805e+07	2.36331e-07	6.62648	6.81114	2.7679
772	50592994	NP_003320.2	P10599	TXN	thioredoxin	3	3	26.7	261.94	5.5356e+06	4.58791e+06	8.62643e+06		2.12288e+07	1.80049e+07	1.66214e+07	0.0050049	2.3006	2.97895	1.5748
773	7705696	NP_056997.1	O95881	TXNDC12	thioredoxin domain-containing protein 12 precursor	2	2	8.7	55.55	359703	660905	321664		1.43862e+06	1.53669e+06	1.48402e+06	0.00505765	2.29605	3.32222	1.73215
559	42794771	NP_110437.2	Q8NBS9	TXNDC5	thioredoxin domain-containing protein 5 isoform 1 precursor	4	4	14.4	381.98	7.79106e+06	5.10455e+06	5.62223e+06		2.49842e+07	1.8965e+07	2.09706e+07	0.00111619	2.95226	3.5058	1.80974
600	4759274	NP_004777.1	O43396	TXNL1	thioredoxin-like protein 1	5	5	31.1	266.14	2.97127e+07	2.08311e+07	2.3269e+07		8.00251e+06	8.81998e+06	1.02832e+07	0.00146271	2.83484	0.367221	-1.44528
195	187936958	NP_997192.2	Q3KQV9	UAP1L1	UDP-N-acetylhexosamine pyrophosphorylase-like protein 1	2	2	6.5	62.19	1.82174e+06	1.60263e+06	1.80974e+06		267496	358109	347048	7.60535e-05	4.11888	0.18583	-2.42795
318	23510338	NP_003325.2	P22314	UBA1	ubiquitin-like modifier-activating enzyme 1	16	16	22.9	1331.51	5.02915e+07	4.43706e+07	3.93769e+07		1.14325e+08	1.08627e+08	1.11863e+08	0.000217973	3.6616	2.49789	1.32071
1144	4885649	NP_005490.1	Q9UBT2	UBA2	SUMO-activating enzyme subunit 2	3	3	10.2	137.7	5.47515e+06	4.82102e+06	5.34433e+06		4.2319e+06	4.27611e+06	5.10696e+06	0.12335	0.90886	0.870495	-0.200093
490	4885417	NP_005330.1	P61086	UBE2K	ubiquitin-conjugating enzyme E2 K isoform 1	2	2	13.5	96.66	8.95254e+06	6.74301e+06	7.33396e+06		2.85203e+06	3.34186e+06	3.14219e+06	0.000724316	3.14007	0.405397	-1.30259
1151	4507789	NP_003338.1	P68036	UBE2L3	ubiquitin-conjugating enzyme E2 L3	3	3	30.5	136.72	1.10633e+07	5.85415e+06	8.78833e+06		5.37716e+06	5.86216e+06	6.07692e+06	0.128024	0.89271	0.673632	-0.569968
821	4507791	NP_003960.1	P61081	UBE2M	NEDD8-conjugating enzyme Ubc12	3	3	20.2	118.5	1.09107e+07	1.06514e+07	1.01267e+07		8.11428e+06	9.13689e+06	8.47976e+06	0.00700874	2.15436	0.811988	-0.300469
1269	4507793	NP_003339.1	P61088	UBE2N	ubiquitin-conjugating enzyme E2 N	2	2	27	68.25	2.82773e+07	2.88086e+07	2.78232e+07		2.72209e+07	2.91916e+07	2.7254e+07	0.579337	0.237069	0.985366	-0.0212683
469	40806164	NP_068823.2	Q13404	UBE2V1	ubiquitin-conjugating enzyme E2 variant 1 isoform a	2	2	11.2	63.63	8.17842e+06	7.4259e+06	7.13746e+06		4.37195e+06	3.69909e+06	4.10817e+06	0.000591288	3.2282	0.535543	-0.900925
346	7706753	NP_057068.1	Q9Y5K5	UCHL5	ubiquitin carboxyl-terminal hydrolase isozyme L5 isoform 1	2	1	12.2	82.66	332951	286925	466268		2.70018e+06	2.24361e+06	2.26917e+06	0.000252807	3.59721	6.64089	2.73138
1092	7705300	NP_057701.1	P61960	UFM1	ubiquitin-fold modifier 1 precursor	2	2	58.8	94.01	5.78813e+06	4.27884e+06	3.9797e+06		3.2246e+06	3.7371e+06	2.88443e+06	0.0643314	1.19158	0.700957	-0.512601
237	48255966	NP_006750.3	Q16851	UGP2	UTP--glucose-1-phosphate uridylyltransferase isoform a	8	8	19.7	429.23	5.24171e+07	5.68614e+07	4.64656e+07		1.7919e+07	1.97268e+07	1.74399e+07	0.000117698	3.92923	0.353693	-1.49943
283	46195765	NP_954712.1	Q70J99	UNC13D	protein unc-13 homolog D	3	3	6.1	107.19	550903	488725	553712		2.75097e+06	2.27737e+06	1.95228e+06	0.00016446	3.78394	4.38113	2.1313
94	4505541	NP_003706.1	O60763	USO1	general vesicular transport factor p115	2	2	3.1	174.83	436445	638465	509494		9.90786e+06	8.8325e+06	8.82379e+06	1.64288e-05	4.78439	17.3972	4.12078
1099	148727247	NP_003472.2	P45974	USP5	ubiquitin carboxyl-terminal hydrolase 5 isoform 2	8	8	12.7	407.18	1.88577e+07	1.80964e+07	1.79767e+07		1.87868e+07	1.94576e+07	1.91227e+07	0.0736922	1.13258	1.04435	0.0626078
909	150378533	NP_003461.2	Q93009	USP7	ubiquitin carboxyl-terminal hydrolase 7	2	2	2.7	88.41	1.74344e+06	1.22011e+06	1.25885e+06		2.85209e+06	2.20186e+06	3.14584e+06	0.0129597	1.88741	1.94197	0.957524
925	4759302	NP_004729.1	O95292	VAPB	vesicle-associated membrane protein-associated protein B/C isoform 1	3	3	11.1	107.82	1.24961e+07	1.10779e+07	9.47469e+06		2.5106e+07	1.72164e+07	1.78804e+07	0.0148667	1.82779	1.82164	0.865238
999	5454158	NP_006286.1	P26640	VARS	valyl-tRNA synthetase	9	9	11.8	472.22	2.7392e+07	2.3993e+07	2.4011e+07		3.05137e+07	2.82651e+07	2.99329e+07	0.0298572	1.52495	1.17661	0.234635
727	18379349	NP_006364.2	Q99536	VAT1	synaptic vesicle membrane protein VAT-1 homolog	2	2	7.9	99.78	1.40193e+07	1.1043e+07	9.62915e+06		4.81081e+06	2.84965e+06	3.1402e+06	0.00372492	2.42888	0.311335	-1.68346
788	4507877	NP_003364.1	P18206	VCL	vinculin isoform VCL	8	8	15.6	409.79	3.70665e+07	2.49485e+07	3.04365e+07		1.62303e+07	1.19206e+07	1.20847e+07	0.00552295	2.25783	0.435207	-1.20022
527	6005942	NP_009057.1	P55072	VCP	transitional endoplasmic reticulum ATPase	24	24	36.4	1949.76	3.41468e+08	2.83282e+08	2.80655e+08		1.47473e+08	1.19297e+08	1.40699e+08	0.00091648	3.03788	0.45004	-1.15188
47	62414289	NP_003371.2	P08670	VIM	vimentin	25	22	39.9	1683.79	2.47396e+09	1.94629e+09	1.74563e+09		6.37395e+07	6.69834e+07	6.48566e+07	4.98587e-06	5.30226	0.0317196	-4.97848
703	17999541	NP_060676.2	Q96QK1	VPS35	vacuolar protein sorting-associated protein 35	2	2	5.5	101.83	4.61526e+06	4.14039e+06	3.61527e+06		7.18553e+06	6.35075e+06	7.17372e+06	0.00314485	2.5024	1.67409	0.743375
956	47419914	NP_004175.2	P23381	WARS	tryptophanyl-tRNA synthetase, cytoplasmic isoform a	2	2	2.8	57.89	417594	259884	255100		568540	830667	1.17831e+06	0.0195587	1.70866	2.76386	1.46669
840	9257257	NP_059830.1	O75083	WDR1	WD repeat-containing protein 1 isoform 1	2	2	9.1	102.28	9.94518e+06	6.37073e+06	7.9941e+06		4.40069e+06	3.72696e+06	4.03088e+06	0.00778635	2.10867	0.500144	-0.999583
514	14150139	NP_115721.1	Q9BRP8	WIBG	partner of Y14 and mago isoform 1	2	2	16.7	103.61	62686.1	148265	222910		3.42793e+06	4.07219e+06	4.70074e+06	0.000853024	3.06904	28.1215	4.8136
1112	4507943	NP_003391.1	O14980	XPO1	exportin-1	2	2	3.7	93.76	5.23382e+06	3.3262e+06	5.53081e+06		6.84936e+06	6.60791e+06	6.38027e+06	0.0872076	1.05945	1.40783	0.493477
118	10863945	NP_066964.1	P13010	XRCC5	X-ray repair cross-complementing protein 5	3	3	10.2	210.13	1.17428e+06	1.05445e+06	1.10345e+06		1.17565e+07	9.86495e+06	1.41638e+07	2.67299e-05	4.573	10.7393	3.42483
322	4503841	NP_001460.1	P12956	XRCC6	X-ray repair cross-complementing protein 6	7	7	17.2	361.23	8.01786e+06	9.43438e+06	7.03796e+06		2.75148e+07	2.66961e+07	3.16292e+07	0.000225399	3.64705	3.50508	1.80945
178	194306653	NP_001123617.1	P46937	YAP1	yorkie homolog isoform 1	5	5	11.3	459.69	7.86036e+07	5.52724e+07	6.5916e+07		7.47766e+06	5.97891e+06	7.43803e+06	5.67131e-05	4.24632	0.104582	-3.2573
904	34098946	NP_004550.2	P67809	YBX1	nuclease-sensitive element-binding protein 1	9	5	40.1	630.23	1.20839e+08	9.23177e+07	9.49646e+07		6.70806e+07	5.20997e+07	6.54543e+07	0.0121209	1.91646	0.599226	-0.738827
1020	21328448	NP_647539.1	P31946	YWHAB	14-3-3 protein beta/alpha	8	6	38.2	728.12	7.51468e+07	5.78171e+07	5.4485e+07		8.46646e+07	8.99463e+07	1.17574e+08	0.0348279	1.45807	1.55874	0.640383
529	5803225	NP_006752.1	P62258	YWHAE	14-3-3 protein epsilon	9	7	42.7	619.17	1.0807e+08	8.41251e+07	8.08081e+07		4.13333e+07	3.96717e+07	3.8726e+07	0.000926268	3.03326	0.43857	-1.18912
894	21464101	NP_036611.2	P61981	YWHAG	14-3-3 protein gamma	5	3	33.2	428.29	6.18275e+07	4.88413e+07	5.03715e+07		3.4741e+07	3.45701e+07	3.95039e+07	0.0106569	1.97237	0.6757	-0.565545
1221	4507951	NP_003396.1	Q04917	YWHAH	14-3-3 protein eta	7	5	27.6	286.6	2.87584e+07	2.42706e+07	2.51153e+07		2.43331e+07	2.25125e+07	2.54847e+07	0.295972	0.52875	0.9256	-0.11154
1333	5803227	NP_006817.1	P27348	YWHAQ	14-3-3 protein theta	10	8	43.3	793.94	9.00693e+07	7.04777e+07	7.23475e+07		7.24258e+07	7.53071e+07	8.53585e+07	0.963037	0.0163571	1.00085	0.00121961
456	4507953	NP_003397.1	P63104	YWHAZ	14-3-3 protein zeta/delta	10	8	43.3	928.56	3.26922e+08	2.71433e+08	2.83759e+08		1.44305e+08	1.47027e+08	1.61145e+08	0.000532627	3.27358	0.512947	-0.96312
978	34101286	NP_057191.2	Q96KR1	ZFR	zinc finger RNA-binding protein	4	4	5.2	171.88	5.28672e+06	6.24162e+06	5.64179e+06		8.24438e+06	6.69178e+06	7.77083e+06	0.024131	1.61743	1.32247	0.403235
1042	4508047	NP_003452.1	Q15942	ZYX	zyxin	4	4	9.1	112.91	5.21216e+06	4.606e+06	3.83277e+06		5.82889e+06	5.83534e+06	7.10873e+06	0.0441017	1.35554	1.37521	0.459657

## Sheet: B. Parental up-regulated
Supplementary Table S2: Proteomic analysis of parental and AZD8931-resistant cells. B. Proteins up-regulated in parental cells as quantified by proteomic analysis of lysates of parental SKBR3 and AZD8931-resistant SKBR3-AZDRc cells (p < 0.05, one-way ANOVA). Shading indicates fold change ratio ≥ 4 (red).
#	UniProtKB accession	Gene name	Protein name	−log10(p-value)	log2(Parental/Resistant ratio)
348	P04183	TK1	thymidine kinase, cytosolic	3.59439	5.17309
34	O95359	TACC2	transforming acidic coiled-coil-containing protein 2 isoform a	5.48325	5.14814
15	P55263	ADK	adenosine kinase isoform a	5.99337	5.09494
639	Q8TEX9	IPO4	importin-4	2.69926	4.9053
514	Q9BRP8	WIBG	partner of Y14 and mago isoform 1	3.06904	4.8136
52	P49419	ALDH7A1	alpha-aminoadipic semialdehyde dehydrogenase	5.2501	4.59025
11	P07195	LDHB	L-lactate dehydrogenase B chain	6.38714	4.56514
155	P50897	PPT1	palmitoyl-protein thioesterase 1 isoform 1 precursor	4.36148	4.5209
21	Q13268	DHRS2	dehydrogenase/reductase SDR family member 2 isoform 2	5.90448	4.3486
46	P05783	KRT18	keratin, type I cytoskeletal 18	5.30236	4.19619
336	O75400	PRPF40A	pre-mRNA-processing factor 40 homolog A	3.62078	4.15627
98	P05386	RPLP1	60S acidic ribosomal protein P1 isoform 1	4.70601	4.15009
94	O60763	USO1	general vesicular transport factor p115	4.78439	4.12078
79	P08727	KRT19	keratin, type I cytoskeletal 19	4.92769	4.0366
84	Q9BSJ8	ESYT1	extended synaptotagmin-1 isoform 2	4.89164	3.96314
50	P05787	KRT8	keratin, type II cytoskeletal 8	5.28614	3.89576
125	Q9BY32	ITPA	inosine triphosphate pyrophosphatase isoform a	4.55282	3.87893
64	P35270	SPR	sepiapterin reductase	5.09467	3.80976
378	Q09161	NCBP1	nuclear cap-binding protein subunit 1	3.49978	3.76926
705	Q9NZB2	FAM120A	constitutive coactivator of PPAR-gamma-like protein 1	2.4996	3.72563
344	Q7Z4W1	DCXR	L-xylulose reductase isoform 1	3.60458	3.64439
301	Q01650	SLC7A5	large neutral amino acids transporter small subunit 1	3.70567	3.63616
412	Q9BQG0	MYBBP1A	myb-binding protein 1A isoform 2	3.38939	3.62422
146	P18754	RCC1	regulator of chromosome condensation isoform c	4.42942	3.62284
8	P49327	FASN	fatty acid synthase	6.58867	3.59601
54	P14550	AKR1A1	alcohol dehydrogenase [NADP+]	5.22101	3.59017
289	Q14247	CTTN	src substrate cortactin isoform a	3.74933	3.59003
17	Q96RQ3	MCCC1	methylcrotonoyl-CoA carboxylase subunit alpha, mitochondrial precursor	5.98695	3.58379
90	P48047	ATP5O	ATP synthase subunit O, mitochondrial precursor	4.81284	3.46984
149	O75367	H2AFY	core histone macro-H2A.1 isoform 2	4.40756	3.4479
118	P13010	XRCC5	X-ray repair cross-complementing protein 5	4.573	3.42483
164	P39748	FEN1	flap endonuclease 1	4.28616	3.42004
36	P50416	CPT1A	carnitine O-palmitoyltransferase 1, liver isoform isoform 2	5.47431	3.41083
14	P21964	COMT	catechol O-methyltransferase isoform MB-COMT	6.16006	3.40573
736	Q13428	TCOF1	treacle protein isoform b	2.40468	3.38679
33	P21266	GSTM3	glutathione S-transferase Mu 3	5.51907	3.37423
481	P30048	PRDX3	thioredoxin-dependent peroxide reductase, mitochondrial isoform a precursor	3.16629	3.35714
166	P15311	EZR	ezrin	4.27669	3.32094
71	Q07021	C1QBP	complement component 1 Q subcomponent-binding protein, mitochondrial precursor	5.04626	3.21831
215	P41252	IARS	isoleucyl-tRNA synthetase, cytoplasmic	4.03168	3.18438
23	Q8TCU6	PREX1	phosphatidylinositol 3,4,5-trisphosphate-dependent Rac exchanger 1 protein	5.86495	3.14291
2	P00338	LDHA	L-lactate dehydrogenase A chain isoform 1	8.66424	3.13733
80	Q8WVM8	SCFD1	sec1 family domain-containing protein 1 isoform a	4.91606	3.12452
92	Q9UGV2	NDRG3	protein NDRG3 isoform a	4.79242	3.11815
296	Q14240	EIF4A2	eukaryotic initiation factor 4A-II	3.72128	3.08563
18	P04792	HSPB1	heat shock protein beta-1	5.97646	3.03659
26	P14854	COX6B1	cytochrome c oxidase subunit 6B1	5.69326	3.02788
829	O94826	TOMM70A	mitochondrial import receptor subunit TOM70	2.13211	3.01882
126	P10515	DLAT	dihydrolipoyllysine-residue acetyltransferase component of pyruvate dehydrogenase complex, mitochondrial precursor	4.53496	2.99834
385	Q9BWD1	ACAT2	acetyl-CoA acetyltransferase, cytosolic	3.48074	2.99709
212	P22102	GART	trifunctional purine biosynthetic protein adenosine-3 isoform 1	4.04771	2.9912
88	Q8N1G4	LRRC47	leucine-rich repeat-containing protein 47	4.8392	2.98038
180	O15446	CD3EAP	DNA-directed RNA polymerase I subunit RPA34	4.23362	2.97267
38	P08240	SRPR	signal recognition particle receptor subunit alpha isoform 1	5.43897	2.95256
69	P53992	SEC24C	protein transport protein Sec24C	5.06424	2.93211
32	Q9C0C2	TNKS1BP1	182 kDa tankyrase-1-binding protein	5.51933	2.9149
210	P59998	ARPC4	actin-related protein 2/3 complex subunit 4 isoform a	4.05878	2.91349
108	Q9Y508	RNF114	RING finger protein 114	4.63389	2.89859
728	Q8IXI1	RHOT2	mitochondrial Rho GTPase 2	2.42717	2.86309
729	Q7Z2T5	TRMT1L	TRM1-like protein	2.42706	2.84851
143	P49792	RANBP2	E3 SUMO-protein ligase RanBP2	4.46149	2.8136
309	O14579	COPE	coatomer subunit epsilon isoform a	3.68251	2.79959
56	P32119	PRDX2	peroxiredoxin-2 isoform a	5.19192	2.79823
159	P08237	PFKM	6-phosphofructokinase, muscle type isoform 2	4.34594	2.79524
235	Q92979	EMG1	probable ribosome biogenesis protein NEP1	3.93735	2.79193
124	P36957	DLST	dihydrolipoyllysine-residue succinyltransferase component of 2-oxoglutarate dehydrogenase complex, mitochondrial	4.55756	2.79009
25	P12277	CKB	creatine kinase B-type	5.70067	2.76865
7	P49411	TUFM	elongation factor Tu, mitochondrial precursor	6.62648	2.7679
49	Q00796	SORD	sorbitol dehydrogenase	5.2956	2.74637
489	Q15046	KARS	lysyl-tRNA synthetase isoform 2	3.14214	2.74098
653	P62736	ACTA2	actin, aortic smooth muscle	2.65027	2.73759
380	Q99714	HSD17B10	3-hydroxyacyl-CoA dehydrogenase type-2 isoform 1	3.49041	2.70235
114	P08729	KRT7	keratin, type II cytoskeletal 7	4.60656	2.69602
95	P04626	ERBB2	receptor tyrosine-protein kinase erbB-2 isoform a	4.7395	2.68683
279	Q14697	GANAB	neutral alpha-glucosidase AB isoform 2	3.79553	2.65006
110	P60981	DSTN	destrin isoform a	4.6294	2.64736
458	O00515	LAD1	ladinin-1	3.27171	2.64185
39	P11310	ACADM	medium-chain specific acyl-CoA dehydrogenase, mitochondrial isoform a precursor	5.42665	2.63545
274	P07741	APRT	adenine phosphoribosyltransferase isoform a	3.80673	2.62789
22	P31327	CPS1	carbamoyl-phosphate synthase [ammonia], mitochondrial isoform b precursor	5.90425	2.62133
264	Q6ZRV2	FAM83H	FAM83H	3.83549	2.61135
238	Q13405	MRPL49	39S ribosomal protein L49, mitochondrial	3.92754	2.61123
116	P04406	GAPDH	glyceraldehyde-3-phosphate dehydrogenase	4.60096	2.5926
97	P13489	RNH1	ribonuclease inhibitor	4.71592	2.5824
43	P02786	TFRC	transferrin receptor protein 1	5.36326	2.58195
205	Q32MZ4	LRRFIP1	leucine-rich repeat flightless-interacting protein 1 isoform 4	4.08138	2.55913
16	P20839	IMPDH1	inosine-5'-monophosphate dehydrogenase 1 isoform b	5.99131	2.55579
140	Q9Y4L1	HYOU1	hypoxia up-regulated protein 1 precursor	4.48508	2.53209
133	P07339	CTSD	cathepsin D preproprotein	4.51282	2.50657
87	P07814	EPRS	bifunctional aminoacyl-tRNA synthetase	4.8439	2.50553
85	P55327	TPD52	tumor protein D52 isoform 3	4.8556	2.49115
78	P00966	ASS1	argininosuccinate synthase	4.96212	2.48013
152	Q96PK6	RBM14	RBM14-RBM4 protein isoform 1	4.38124	2.46374
181	Q9UBQ7	GRHPR	glyoxylate reductase/hydroxypyruvate reductase	4.21873	2.45038
28	P46060	RANGAP1	ran GTPase-activating protein 1	5.66325	2.4477
96	P50914	RPL14	60S ribosomal protein L14	4.73801	2.44176
407	Q13442	PDAP1	28 kDa heat- and acid-stable phosphoprotein	3.40942	2.42213
692	Q07065	CKAP4	cytoskeleton-associated protein 4	2.53838	2.41093
382	P12532	CKMT1A	creatine kinase U-type, mitochondrial precursor	3.48651	2.40713
263	P52907	CAPZA1	F-actin-capping protein subunit alpha-1	3.83555	2.40418
12	P29373	CRABP2	cellular retinoic acid-binding protein 2	6.17907	2.40002
156	Q15181	PPA1	inorganic pyrophosphatase	4.36085	2.37985
73	P24752	ACAT1	acetyl-CoA acetyltransferase, mitochondrial precursor	4.99797	2.3755
168	P15924	DSP	desmoplakin isoform I	4.26942	2.37177
207	Q14451	GRB7	growth factor receptor-bound protein 7	4.07304	2.37106
376	P04844	RPN2	dolichyl-diphosphooligosaccharide--protein glycosyltransferase subunit 2 isoform 1 precursor	3.50483	2.36423
466	Q13283	G3BP1	ras GTPase-activating protein-binding protein 1	3.23549	2.3602
373	P42704	LRPPRC	leucine-rich PPR motif-containing protein, mitochondrial precursor	3.51275	2.31651
400	Q9UGI8	TES	testin isoform 1	3.42513	2.30028
189	Q9H0S4	DDX47	probable ATP-dependent RNA helicase DDX47 isoform 1	4.15398	2.2991
452	P62847	RPS24	40S ribosomal protein S24 isoform c	3.28995	2.29209
368	O15355	PPM1G	protein phosphatase 1G	3.52537	2.27129
742	Q9UKV3	ACIN1	apoptotic chromatin condensation inducer in the nucleus isoform 1	2.38364	2.2686
185	P19013	KRT4	keratin, type II cytoskeletal 4	4.16887	2.26326
410	P15559	NQO1	NAD(P)H dehydrogenase [quinone] 1 isoform a	3.40678	2.26123
83	Q13011	ECH1	delta(3,5)-Delta(2,4)-dienoyl-CoA isomerase, mitochondrial precursor	4.89374	2.25353
501	P33778	HIST1H2BB	histone H2B type 1-B	3.10254	2.24318
243	Q16630	CPSF6	cleavage and polyadenylation specificity factor subunit 6	3.89643	2.21746
551	P11177	PDHB	pyruvate dehydrogenase E1 component subunit beta, mitochondrial isoform 1 precursor	2.98386	2.2103
157	Q9HCY8	S100A14	protein S100-A14	4.34907	2.17419
51	P78527	PRKDC	DNA-dependent protein kinase catalytic subunit isoform 1	5.27722	2.16674
714	Q12788	TBL3	transducin beta-like protein 3	2.47452	2.1667
130	P52943	CRIP2	cysteine-rich protein 2	4.52405	2.15164
13	P21291	CSRP1	cysteine and glycine-rich protein 1 isoform 1	6.1644	2.14642
283	Q70J99	UNC13D	protein unc-13 homolog D	3.78394	2.1313
255	Q9Y6U3	SCIN	adseverin isoform 1	3.86333	2.13069
142	P40926	MDH2	malate dehydrogenase, mitochondrial precursor	4.46361	2.12354
1024	P52789	HK2	hexokinase-2	1.42538	2.11596
186	P31146	CORO1A	coronin-1A	4.16548	2.10372
472	O60664	PLIN3	perilipin-3 isoform 1	3.21623	2.10179
40	Q96T60	PNKP	bifunctional polynucleotide phosphatase/kinase	5.4138	2.08667
121	Q16891	IMMT	mitochondrial inner membrane protein isoform 2	4.5699	2.08512
462	O95747	OXSR1	serine/threonine-protein kinase OSR1	3.23935	2.08247
148	P58107	EPPK1	epiplakin	4.41647	2.06888
734	Q15424	SAFB	scaffold attachment factor B1	2.40876	2.0542
334	P51858	HDGF	hepatoma-derived growth factor isoform a	3.62412	2.05234
286	Q9BTC8	MTA3	metastasis-associated protein MTA3	3.7568	2.04438
60	P16152	CBR1	carbonyl reductase [NADPH] 1	5.14149	2.0432
61	Q06323	PSME1	proteasome activator complex subunit 1 isoform 1	5.13027	2.03822
251	Q9Y6E2	BZW2	basic leucine zipper and W2 domain-containing protein 2	3.87416	2.02675
676	O75131	CPNE3	copine-3	2.59237	2.01465
147	P29401	TKT	transketolase	4.42682	1.98872
415	A0FGR8	ESYT2	extended synaptotagmin-2	3.38356	1.98184
666	O76021	RSL1D1	ribosomal L1 domain-containing protein 1	2.62562	1.96282
483	Q92797	SYMPK	symplekin	3.16005	1.95698
425	Q9UKM9	RALY	RNA-binding protein Raly long isoform	3.36779	1.95272
123	P53396	ACLY	ATP-citrate synthase isoform 1	4.56479	1.94355
746	P16422	EPCAM	epithelial cell adhesion molecule precursor	2.3784	1.94156
460	Q02790	FKBP4	peptidyl-prolyl cis-trans isomerase FKBP4	3.24625	1.9298
474	Q9Y224	C14ORF166	homeobox prox 1	3.18828	1.92846
464	O95994	AGR2	anterior gradient protein 2 homolog precursor	3.23623	1.92674
170	Q12931	TRAP1	heat shock protein 75 kDa, mitochondrial precursor	4.26044	1.92055
53	P42167	TMPO	thymopoietin isoform beta	5.22644	1.91526
254	P08107	HSPA1A	heat shock 70 kDa protein 1A/1B	3.86495	1.8984
150	Q9NVI7	ATAD3A	ATPase family AAA domain-containing protein 3A isoform 2	4.3877	1.89602
273	Q06830	PRDX1	peroxiredoxin-1	3.80759	1.88826
199	Q16698	DECR1	2,4-dienoyl-CoA reductase, mitochondrial precursor	4.09822	1.88819
337	Q08J23	NSUN2	tRNA (cytosine-5-)-methyltransferase NSUN2 isoform 1	3.61964	1.88044
105	Q9BXP5	SRRT	serrate RNA effector molecule homolog isoform a	4.64383	1.86843
711	Q9UHF7	TRPS1	zinc finger transcription factor Trps1	2.48001	1.8639
539	Q9Y3A5	SBDS	ribosome maturation protein SBDS	3.01357	1.84767
379	P50402	EMD	emerin	3.49402	1.82645
471	P78347	GTF2I	general transcription factor II-I isoform 1	3.21663	1.82139
216	Q96KP4	CNDP2	cytosolic non-specific dipeptidase isoform 1	4.02639	1.81406
559	Q8NBS9	TXNDC5	thioredoxin domain-containing protein 5 isoform 1 precursor	2.95226	1.80974
322	P12956	XRCC6	X-ray repair cross-complementing protein 6	3.64705	1.80945
236	P07910	HNRNPC	heterogeneous nuclear ribonucleoproteins C1/C2 isoform a	3.92951	1.80893
272	O15020	SPTBN2	spectrin beta chain, brain 2	3.80903	1.80348
502	P12081	HARS	histidyl-tRNA synthetase, cytoplasmic	3.09463	1.8018
568	P55265	ADAR	double-stranded RNA-specific adenosine deaminase isoform a	2.93682	1.79811
310	Q9UJS0	SLC25A13	calcium-binding mitochondrial carrier protein Aralar2 isoform 2	3.68166	1.79457
111	P11413	G6PD	glucose-6-phosphate 1-dehydrogenase isoform b	4.62613	1.79232
214	P62269	RPS18	40S ribosomal protein S18	4.03494	1.78786
369	O75396	SEC22B	vesicle-trafficking protein SEC22b	3.52447	1.78735
109	Q14258	TRIM25	E3 ubiquitin/ISG15 ligase TRIM25	4.63281	1.78309
44	P11216	PYGB	glycogen phosphorylase, brain form	5.34856	1.78141
355	P11387	TOP1	DNA topoisomerase 1	3.56907	1.76346
360	O75363	BCAS1	breast carcinoma-amplified sequence 1	3.54198	1.76285
82	P09874	PARP1	poly [ADP-ribose] polymerase 1	4.89388	1.74071
194	Q27J81	INF2	inverted formin-2 isoform 1	4.12478	1.73999
86	Q9UL46	PSME2	proteasome activator complex subunit 2	4.85025	1.73743
773	O95881	TXNDC12	thioredoxin domain-containing protein 12 precursor	2.29605	1.73215
804	Q9Y365	STARD10	PCTP-like protein	2.21676	1.7227
575	P50851	LRBA	lipopolysaccharide-responsive and beige-like anchor protein	2.91396	1.71263
866	Q9UBX3	SLC25A10	mitochondrial dicarboxylate carrier	2.04025	1.70119
406	O00567	NOP56	nucleolar protein 56	3.41077	1.69764
553	O60437	PPL	periplakin	2.98272	1.6959
222	P11498	PC	pyruvate carboxylase, mitochondrial precursor	4.00412	1.68715
354	Q12905	ILF2	interleukin enhancer-binding factor 2	3.57168	1.68535
197	P38159	RBMX	heterogeneous nuclear ribonucleoprotein G isoform 1	4.10221	1.67959
288	P54727	RAD23B	UV excision repair protein RAD23 homolog B	3.75114	1.67938
674	P62807	HIST1H2BC	histone H2B type 1-C/E/F/G/I	2.59688	1.67911
42	Q9H4A4	RNPEP	aminopeptidase B	5.37887	1.67556
306	P28331	NDUFS1	NADH-ubiquinone oxidoreductase 75 kDa subunit, mitochondrial isoform 1 precursor	3.68874	1.6739
475	P40939	HADHA	trifunctional enzyme subunit alpha, mitochondrial precursor	3.18494	1.66494
179	P19367	HK1	hexokinase-1 isoform HKI-R	4.24506	1.65452
219	Q5RKV6	EXOSC6	exosome complex exonuclease MTR3	4.0166	1.65107
454	P05023	ATP1A1	sodium/potassium-transporting ATPase subunit alpha-1 isoform a	3.28299	1.64779
863	P26373	RPL13	60S ribosomal protein L13	2.0424	1.64541
300	P32969	RPL9	60S ribosomal protein L9	3.71332	1.64343
223	Q12904	AIMP1	aminoacyl tRNA synthase complex-interacting multifunctional protein 1 isoform a precursor	4.00167	1.63402
473	Q9UJC3	HOOK1	protein Hook homolog 1	3.19068	1.62432
548	O00264	PGRMC1	membrane-associated progesterone receptor component 1	2.99049	1.62284
240	O95573	ACSL3	long-chain-fatty-acid--CoA ligase 3	3.90945	1.61889
500	P10620	MGST1	microsomal glutathione S-transferase 1	3.10943	1.60375
293	Q9Y2B0	CNPY2	protein canopy homolog 2 isoform 1 precursor	3.74416	1.60174
698	Q86V81	THOC4	THO complex subunit 4	2.51516	1.59284
297	Q9HCC0	MCCC2	methylcrotonoyl-CoA carboxylase beta chain, mitochondrial	3.72059	1.58497
570	P55084	HADHB	trifunctional enzyme subunit beta, mitochondrial precursor	2.9228	1.57909
772	P10599	TXN	thioredoxin	2.3006	1.5748
151	Q9UHD8	SEPT9	septin-9 isoform c	4.38128	1.57373
281	P22626	HNRNPA2B1	heterogeneous nuclear ribonucleoproteins A2/B1 isoform B1	3.79067	1.55834
302	P48643	CCT5	T-complex protein 1 subunit epsilon	3.70367	1.55638
230	Q13263	TRIM28	transcription intermediary factor 1-beta	3.95331	1.55141
229	P04181	OAT	ornithine aminotransferase, mitochondrial isoform 1 precursor	3.9534	1.53546
398	Q9Y6H1	CHCHD2	coiled-coil-helix-coiled-coil-helix domain-containing protein 2, mitochondrial precursor	3.42717	1.52237
163	P48735	IDH2	isocitrate dehydrogenase [NADP], mitochondrial precursor	4.30981	1.52017
231	Q8WUM4	PDCD6IP	programmed cell death 6-interacting protein isoform 1	3.95229	1.51971
476	P08754	GNAI3	guanine nucleotide-binding protein G(k) subunit alpha	3.17905	1.51813
1014	Q14C86	GAPVD1	GTPase-activating protein and VPS9 domain-containing protein 1	1.48072	1.51488
647	P51532	SMARCA4	transcription activator BRG1 isoform B	2.6715	1.51451
357	P11142	HSPA8	heat shock cognate 71 kDa protein isoform 1	3.55891	1.50222
611	P30084	ECHS1	enoyl-CoA hydratase, mitochondrial precursor	2.78874	1.48109
165	P18085	ARF4	ADP-ribosylation factor 4	4.28443	1.4794
560	P38646	HSPA9	stress-70 protein, mitochondrial precursor	2.95111	1.47647
258	P14618	PKM2	pyruvate kinase isozymes M1/M2 isoform M2	3.85205	1.47169
557	P09543	CNP	2',3'-cyclic-nucleotide 3'-phosphodiesterase	2.95767	1.46867
956	P23381	WARS	tryptophanyl-tRNA synthetase, cytoplasmic isoform a	1.70866	1.46669
402	P63092	GNAS	protein ALEX XLas	3.42273	1.45308
200	Q99497	PARK7	protein DJ-1	4.09505	1.43272
444	Q13938	CAPS	calcyphosin isoform a	3.31025	1.41975
244	Q01518	CAP1	adenylyl cyclase-associated protein 1	3.89504	1.41869
605	P62979	RPS27A	ubiquitin-40S ribosomal protein S27a precursor	2.83141	1.41367
331	P29692	EEF1D	elongation factor 1-delta isoform 2	3.63228	1.41219
862	P08621	SNRNP70	U1 small nuclear ribonucleoprotein 70 kDa	2.04242	1.41215
269	P07900	HSP90AA1	heat shock protein HSP 90-alpha isoform 1	3.81465	1.40953
193	P11388	TOP2A	DNA topoisomerase 2-alpha	4.12876	1.40198
897	Q96FQ6	S100A16	protein S100-A16	1.95028	1.3983
144	O14745	SLC9A3R1	Na(+)/H(+) exchange regulatory cofactor NHE-RF1	4.45077	1.38701
445	Q13228	SELENBP1	selenium-binding protein 1	3.30377	1.38096
102	P54819	AK2	adenylate kinase 2, mitochondrial isoform a	4.66063	1.36638
740	P29144	TPP2	tripeptidyl-peptidase 2	2.39394	1.36209
117	P09622	DLD	dihydrolipoyl dehydrogenase, mitochondrial precursor	4.58915	1.36065
208	P25705	ATP5A1	ATP synthase subunit alpha, mitochondrial precursor	4.07285	1.36001
183	Q15084	PDIA6	protein disulfide-isomerase A6 precursor	4.19221	1.35449
576	O75489	NDUFS3	NADH dehydrogenase [ubiquinone] iron-sulfur protein 3, mitochondrial precursor	2.90662	1.34773
182	P50395	GDI2	rab GDP dissociation inhibitor beta isoform 1	4.19802	1.34541
318	P22314	UBA1	ubiquitin-like modifier-activating enzyme 1	3.6616	1.32071
609	P09110	ACAA1	3-ketoacyl-CoA thiolase, peroxisomal isoform a	2.79461	1.31681
713	P37108	SRP14	signal recognition particle 14 kDa protein	2.47849	1.30566
57	P51148	RAB5C	ras-related protein Rab-5C isoform b	5.19139	1.30402
433	P55209	NAP1L1	nucleosome assembly protein 1-like 1	3.34998	1.30004
507	P41250	GARS	glycyl-tRNA synthetase	3.08038	1.2967
448	Q9UDY2	TJP2	tight junction protein ZO-2 isoform 1	3.30088	1.28658
633	Q9NR30	DDX21	nucleolar RNA helicase 2	2.72176	1.27707
294	P10809	HSPD1	60 kDa heat shock protein, mitochondrial	3.7435	1.27328
482	O43390	HNRNPR	heterogeneous nuclear ribonucleoprotein R isoform 2	3.16261	1.26805
441	Q9Y446	PKP3	plakophilin-3	3.31194	1.26574
941	P38919	EIF4A3	eukaryotic initiation factor 4A-III	1.75582	1.26119
800	P29966	MARCKS	myristoylated alanine-rich C-kinase substrate	2.22865	1.25397
138	P31040	SDHA	succinate dehydrogenase [ubiquinone] flavoprotein subunit, mitochondrial precursor	4.49248	1.25233
504	P15153	RAC2	ras-related C3 botulinum toxin substrate 2 precursor	3.08897	1.24417
419	Q13247	SFRS6	serine/arginine-rich splicing factor 6	3.37686	1.24393
414	Q7KZF4	SND1	staphylococcal nuclease domain-containing protein 1	3.38848	1.23496
190	P24534	EEF1B2	elongation factor 1-beta	4.14438	1.22507
655	P14314	PRKCSH	glucosidase 2 subunit beta isoform 1	2.64712	1.224
612	Q08211	DHX9	ATP-dependent RNA helicase A	2.78443	1.22029
422	P61313	RPL15	60S ribosomal protein L15	3.37313	1.2199
604	Q99613	EIF3C	eukaryotic translation initiation factor 3 subunit C	2.83145	1.21
684	Q9P2J5	LARS	leucyl-tRNA synthetase, cytoplasmic	2.56922	1.19828
748	O60841	EIF5B	eukaryotic translation initiation factor 5B	2.37449	1.19609
782	P35606	COPB2	coatomer subunit beta'	2.27318	1.1901
603	Q99567	NUP88	nuclear pore complex protein Nup88	2.83197	1.19003
277	Q9NQG5	RPRD1B	regulation of nuclear pre-mRNA domain-containing protein 1B	3.79948	1.18915
893	Q9H6S3	EPS8L2	epidermal growth factor receptor kinase substrate 8-like protein 2	1.97277	1.18909
809	Q9NW13	RBM28	RNA-binding protein 28 isoform 1	2.18711	1.18439
488	O14979	HNRPDL	heterogeneous nuclear ribonucleoprotein D-like	3.14262	1.18304
423	P20340	RAB6A	ras-related protein Rab-6A isoform a	3.37224	1.18085
399	P53634	CTSC	dipeptidyl peptidase 1 isoform a preproprotein	3.42666	1.17538
842	P12236	SLC25A6	ADP/ATP translocase 3	2.09984	1.17116
592	Q04637	EIF4G1	eukaryotic translation initiation factor 4 gamma 1 isoform 5	2.86238	1.16432
203	P46459	NSF	vesicle-fusing ATPase	4.08864	1.15737
768	P26599	PTBP1	polypyrimidine tract-binding protein 1 isoform c	2.31661	1.1561
446	Q14103	HNRNPD	heterogeneous nuclear ribonucleoprotein D0 isoform c	3.30132	1.15016
561	Q8TAQ2	SMARCC2	SWI/SNF complex subunit SMARCC2 isoform a	2.9501	1.14184
625	Q9BR76	CORO1B	coronin-1B	2.74607	1.13843
330	P55060	CSE1L	exportin-2	3.63271	1.13642
524	O75390	CS	citrate synthase, mitochondrial precursor	3.04183	1.1342
167	P30038	ALDH4A1	delta-1-pyrroline-5-carboxylate dehydrogenase, mitochondrial isoform a precursor	4.27358	1.12918
915	Q9UHB6	LIMA1	LIM domain and actin-binding protein 1 isoform b	1.853	1.12911
757	P04632	CAPNS1	calpain small subunit 1	2.35369	1.11421
732	P14866	HNRNPL	heterogeneous nuclear ribonucleoprotein L isoform a	2.41544	1.10495
305	P46940	IQGAP1	ras GTPase-activating-like protein IQGAP1	3.69759	1.09819
616	P19338	NCL	nucleolin	2.77051	1.09764
487	Q16836	HADH	hydroxyacyl-coenzyme A dehydrogenase, mitochondrial isoform 1 precursor	3.14617	1.09579
719	Q9P258	RCC2	protein RCC2	2.45228	1.09548
196	O00159	MYO1C	myosin-Ic isoform a	4.11556	1.09343
798	Q9UI12	ATP6V1H	V-type proton ATPase subunit H isoform 2	2.237	1.09101
759	Q9H0U4	RAB1B	ras-related protein Rab-1B	2.3407	1.0904
295	P07954	FH	fumarate hydratase, mitochondrial precursor	3.73297	1.08709
667	O60716	CTNND1	catenin delta-1 isoform 1B	2.6233	1.07487
968	Q14839	CHD4	chromodomain-helicase-DNA-binding protein 4	1.6552	1.07428
498	Q92499	DDX1	ATP-dependent RNA helicase DDX1	3.11688	1.07043
77	P62851	RPS25	40S ribosomal protein S25	4.96244	1.06415
516	P06730	EIF4E	eukaryotic translation initiation factor 4E isoform 1	3.06426	1.06381
980	P43490	NAMPT	nicotinamide phosphoribosyltransferase precursor	1.61476	1.05929
532	Q96EP5	DAZAP1	DAZ-associated protein 1 isoform b	3.02438	1.04739
848	Q7RTV0	PHF5A	PHD finger-like domain-containing protein 5A	2.08454	1.04674
626	P17655	CAPN2	calpain-2 catalytic subunit isoform 1	2.74076	1.04322
339	Q8WXF1	PSPC1	paraspeckle component 1	3.61497	1.04096
226	Q08257	CRYZ	quinone oxidoreductase isoform a	3.97078	1.03919
119	P30044	PRDX5	peroxiredoxin-5, mitochondrial isoform a precursor	4.57051	1.03806
506	Q14166	TTLL12	tubulin--tyrosine ligase-like protein 12	3.08276	1.03674
526	E5KLK2	OPA1	dynamin-like 120 kDa protein, mitochondrial isoform 2	3.03848	1.03462
505	O75153	CLUH	hypothetical protein LOC23277	3.08533	1.02298
437	P30101	PDIA3	protein disulfide-isomerase A3 precursor	3.33348	1.02212
245	P52565	ARHGDIA	rho GDP-dissociation inhibitor 1 isoform a	3.89426	1.0215
631	P47756	CAPZB	F-actin-capping protein subunit beta	2.73144	1.01669
314	P04075	ALDOA	fructose-bisphosphate aldolase A	3.66877	1.00825
432	P35268	RPL22	60S ribosomal protein L22 proprotein	3.35071	1.00444
420	Q92841	DDX17	probable ATP-dependent RNA helicase DDX17 isoform 1	3.374	0.99476
771	P52292	KPNA2	importin subunit alpha-2	2.30092	0.985089
493	P27695	APEX1	DNA-(apurinic or apyrimidinic site) lyase	3.12907	0.976527
841	P49821	NDUFV1	NADH dehydrogenase [ubiquinone] flavoprotein 1, mitochondrial isoform 1 precursor	2.10401	0.960953
909	Q93009	USP7	ubiquitin carboxyl-terminal hydrolase 7	1.88741	0.957524
554	P22087	FBL	rRNA 2'-O-methyltransferase fibrillarin	2.97229	0.946689
120	Q92973	TNPO1	transportin-1 isoform 2	4.5701	0.941891
497	P31943	HNRNPH1	heterogeneous nuclear ribonucleoprotein H	3.12434	0.936326
725	P30041	PRDX6	peroxiredoxin-6	2.42993	0.935697
826	Q9HB71	CACYBP	calcyclin-binding protein isoform 1	2.14089	0.929448
693	Q9H9B4	SFXN1	sideroflexin-1	2.53328	0.918373
413	O75643	SNRNP200	U5 small nuclear ribonucleoprotein 200 kDa helicase	3.38888	0.916369
864	Q8WUY1	THEM6	mesenchymal stem cell protein DSCD75 precursor	2.04189	0.912737
572	Q16204	CCDC6	coiled-coil domain-containing protein 6	2.92147	0.910987
872	O14828	SCAMP3	secretory carrier-associated membrane protein 3 isoform 1	2.02426	0.908635
477	P30085	CMPK1	UMP-CMP kinase isoform a	3.17726	0.903011
856	P27797	CALR	calreticulin precursor	2.06329	0.891001
632	P50213	IDH3A	isocitrate dehydrogenase [NAD] subunit alpha, mitochondrial precursor	2.72463	0.888158
367	Q9Y5B9	SUPT16H	FACT complex subunit SPT16	3.52564	0.883237
987	P13674	P4HA1	prolyl 4-hydroxylase subunit alpha-1 isoform 1 precursor	1.59529	0.881521
709	P31949	S100A11	protein S100-A11	2.49167	0.880717
391	P50990	CCT8	T-complex protein 1 subunit theta	3.46374	0.873805
455	Q15185	PTGES3	prostaglandin E synthase 3	3.27661	0.865245
925	O95292	VAPB	vesicle-associated membrane protein-associated protein B/C isoform 1	1.82779	0.865238
1025	P61326	MAGOH	protein mago nashi homolog	1.41448	0.863341
618	Q9Y383	LUC7L2	putative RNA-binding protein Luc7-like 2	2.76634	0.863337
347	Q01844	EWSR1	RNA-binding protein EWS isoform 2	3.59551	0.858092
598	P05091	ALDH2	aldehyde dehydrogenase, mitochondrial precursor	2.83689	0.853145
591	Q12906	ILF3	interleukin enhancer-binding factor 3 isoform a	2.86387	0.839936
830	P52597	HNRNPF	heterogeneous nuclear ribonucleoprotein F	2.13099	0.832243
563	Q96AE4	FUBP1	far upstream element-binding protein 1	2.94442	0.830123
131	P52272	HNRNPM	heterogeneous nuclear ribonucleoprotein M isoform a	4.52331	0.826224
895	Q9NQR4	NIT2	omega-amidase NIT2	1.96518	0.814968
825	O94776	MTA2	metastasis-associated protein MTA2	2.14656	0.813148
1046	Q1KMD3	HNRNPUL2	heterogeneous nuclear ribonucleoprotein U-like protein 2	1.3488	0.803986
901	O95433	AHSA1	activator of 90 kDa heat shock protein ATPase homolog 1	1.92432	0.803769
531	P18124	RPL7	60S ribosomal protein L7	3.02939	0.780624
218	P48444	ARCN1	coatomer subunit delta isoform 1	4.0209	0.779536
839	O43776	NARS	asparaginyl-tRNA synthetase, cytoplasmic	2.11145	0.771596
1003	Q12765	SCRN1	secernin-1 isoform a	1.51188	0.771592
586	Q9P2E9	RRBP1	ribosome-binding protein 1	2.88836	0.770635
620	Q9UHB9	SRP68	signal recognition particle 68 kDa protein	2.75414	0.766225
1058	Q8WW12	PCNP	PEST proteolytic signal-containing nuclear protein	1.31356	0.751956
807	O00232	PSMD12	26S proteasome non-ATPase regulatory subunit 12 isoform 1	2.20385	0.747436
703	Q96QK1	VPS35	vacuolar protein sorting-associated protein 35	2.5024	0.743375
496	P53621	COPA	coatomer subunit alpha isoform 2	3.12629	0.743199
843	P40763	STAT3	signal transducer and activator of transcription 3 isoform 2	2.09479	0.739004
995	P35637	FUS	RNA-binding protein FUS isoform 1	1.55359	0.737441
1001	Q99623	PHB2	prohibitin-2 isoform 2	1.51785	0.719532
405	P54136	RARS	arginyl-tRNA synthetase, cytoplasmic	3.41206	0.713086
1032	Q9H0A0	NAT10	N-acetyltransferase 10 isoform a	1.37501	0.699026
588	P31948	STIP1	stress-induced-phosphoprotein 1	2.88309	0.698797
853	P09429	HMGB1	high mobility group protein B1	2.06583	0.691778
485	Q86VP6	CAND1	cullin-associated NEDD8-dissociated protein 1	3.15487	0.690398
468	Q9UJZ1	STOML2	stomatin-like protein 2	3.22868	0.689969
1016	P12268	IMPDH2	inosine-5'-monophosphate dehydrogenase 2	1.47018	0.689898
652	P06733	ENO1	alpha-enolase	2.65154	0.68467
883	Q9NTK5	OLA1	obg-like ATPase 1 isoform 1	1.98625	0.674227
677	P07737	PFN1	profilin-1	2.58731	0.669808
822	P23246	SFPQ	splicing factor, proline- and glutamine-rich	2.1543	0.654016
967	Q6P996	PDXDC1	pyridoxal-dependent decarboxylase domain-containing protein 1	1.65608	0.646274
261	P49915	GMPS	GMP synthase [glutamine-hydrolyzing]	3.83787	0.643643
1020	P31946	YWHAB	14-3-3 protein beta/alpha	1.45807	0.640383
556	P12270	TPR	nucleoprotein TPR	2.95873	0.633688
922	P78371	CCT2	T-complex protein 1 subunit beta isoform 1	1.83278	0.624291
260	P37837	TALDO1	transaldolase	3.83961	0.607942
767	P16401	HIST1H1B	histone H1.5	2.31857	0.607783
852	P05455	SSB	lupus La protein	2.07305	0.598168
669	P13861	PRKAR2A	cAMP-dependent protein kinase type II-alpha regulatory subunit	2.61297	0.59526
885	Q13185	CBX3	chromobox protein homolog 3	1.98218	0.580562
663	O75533	SF3B1	splicing factor 3B subunit 1 isoform 1	2.63362	0.580356
262	Q9Y265	RUVBL1	ruvB-like 1	3.83567	0.5695
720	Q92598	HSPH1	heat shock protein 105 kDa	2.45093	0.567689
730	Q9NR45	NANS	sialic acid synthase	2.42652	0.555309
721	Q15907	RAB11B	ras-related protein Rab-11B	2.44629	0.540176
738	P22234	PAICS	multifunctional protein ADE2 isoform 2	2.39998	0.5388
974	P06493	CDK1	cell division protein kinase 1 isoform 1	1.63494	0.538491
578	P07437	TUBB	tubulin beta chain	2.90119	0.529948
953	P27824	CANX	calnexin precursor	1.71419	0.524354
343	O15143	ARPC1B	actin-related protein 2/3 complex subunit 1B	3.6074	0.512943
930	Q9Y6B6	SAR1B	GTP-binding protein SAR1b	1.80018	0.493199
784	P40429	RPL13A	60S ribosomal protein L13a	2.26706	0.480905
640	Q14980	NUMA1	nuclear mitotic apparatus protein 1	2.69799	0.480751
923	Q9UN86	G3BP2	ras GTPase-activating protein-binding protein 2 isoform a	1.82839	0.460064
1042	Q15942	ZYX	zyxin	1.35554	0.459657
997	Q07955	SFRS1	serine/arginine-rich splicing factor 1 isoform 1	1.53677	0.457584
1018	P42285	SKIV2L2	superkiller viralicidic activity 2-like 2	1.46435	0.43951
518	Q13813	SPTAN1	spectrin alpha chain, brain isoform 2	3.05691	0.438341
957	Q06210	GFPT1	glucosamine--fructose-6-phosphate aminotransferase [isomerizing] 1	1.70188	0.431026
1021	Q9H4A6	GOLPH3	Golgi phosphoprotein 3	1.45721	0.429849
1012	Q96CW1	AP2M1	AP-2 complex subunit mu isoform a	1.48254	0.427865
1040	P62937	PPIA	peptidyl-prolyl cis-trans isomerase A	1.3561	0.42503
1038	P68371	TUBB2C	tubulin beta-2C chain	1.36118	0.421128
973	P24666	ACP1	low molecular weight phosphotyrosine protein phosphatase isoform c	1.63672	0.4176
978	Q96KR1	ZFR	zinc finger RNA-binding protein	1.61743	0.403235
991	Q9Y230	RUVBL2	ruvB-like 2	1.57649	0.39496
763	O43865	AHCYL1	putative adenosylhomocysteinase 2	2.3245	0.392085
1057	Q01105	SET	protein SET isoform 2	1.32011	0.377443
945	P62140	PPP1CB	serine/threonine-protein phosphatase PP1-beta catalytic subunit isoform 1	1.73778	0.377114
799	O60264	SMARCA5	SWI/SNF-related matrix-associated actin-dependent regulator of chromatin subfamily A member 5	2.23	0.371713
1050	P49368	CCT3	T-complex protein 1 subunit gamma isoform c	1.341	0.366868
1002	Q8WVX9	FAR1	fatty acyl-CoA reductase 1	1.51466	0.358058
761	P42677	RPS27	40S ribosomal protein S27	2.33684	0.334647
907	P11586	MTHFD1	C-1-tetrahydrofolate synthase, cytoplasmic	1.89195	0.318566
753	Q92945	KHSRP	far upstream element-binding protein 2	2.36098	0.317303
900	Q08945	SSRP1	FACT complex subunit SSRP1	1.93441	0.315401
905	P16435	POR	NADPH--cytochrome P450 reductase	1.90274	0.287175
1041	O00299	CLIC1	chloride intracellular channel protein 1	1.35557	0.282258
1015	Q3ZCQ8	TIMM50	mitochondrial import inner membrane translocase subunit TIM50	1.4742	0.269297
939	P84103	SFRS3	serine/arginine-rich splicing factor 3	1.75699	0.256426
1027	P06576	ATP5B	ATP synthase subunit beta, mitochondrial precursor	1.41121	0.252255
999	P26640	VARS	valyl-tRNA synthetase	1.52495	0.234635
1030	P35232	PHB	prohibitin	1.3951	0.228721
1053	P50991	CCT4	T-complex protein 1 subunit delta	1.32687	0.21883

## Sheet: C. Resistant up-regulated
Supplementary Table S2: Proteomic analysis of parental and AZD8931-resistant cells. C. Proteins up-regulated in resistant cells as quantified by proteomic analysis of lysates of parental SKBR3 and AZD8931-resistant SKBR3-AZDRc cells (p < 0.05, one-way ANOVA). Shading indicates fold change ratio ≤ 0.25 (blue).
#	UniProtKB accession	Gene name	Protein name	−log10(p-value)	log2(Parental/Resistant ratio)
35	P04083	ANXA1	annexin A1	5.47969	-5.82362
47	P08670	VIM	vimentin	5.30226	-4.97848
321	P10768	ESD	S-formylglutathione hydrolase	3.64727	-4.52918
3	Q13162	PRDX4	peroxiredoxin-4	7.82344	-4.4605
252	Q6NZI2	PTRF	polymerase I and transcript release factor	3.87174	-4.36912
178	P46937	YAP1	yorkie homolog isoform 1	4.24632	-3.2573
668	P09382	LGALS1	galectin-1	2.62036	-3.06477
41	Q05682	CALD1	caldesmon isoform 2	5.39784	-3.05835
70	Q16555	DPYSL2	dihydropyrimidinase-related protein 2 isoform 2	5.05116	-2.81141
176	P26358	DNMT1	DNA (cytosine-5)-methyltransferase 1 isoform b	4.25247	-2.77105
76	P13928	ANXA8L2	annexin A8-like protein 2	4.96552	-2.71919
335	P04899	GNAI2	guanine nucleotide-binding protein G(i) subunit alpha-2 isoform 1	3.62168	-2.71123
175	Q01581	HMGCS1	hydroxymethylglutaryl-CoA synthase, cytoplasmic	4.25272	-2.54972
614	P68366	TUBA4A	tubulin alpha-4A chain	2.78164	-2.45604
195	Q3KQV9	UAP1L1	UDP-N-acetylhexosamine pyrophosphorylase-like protein 1	4.11888	-2.42795
550	Q15006	TTC35	tetratricopeptide repeat protein 35	2.98523	-2.38845
538	Q9NZN4	EHD2	EH domain-containing protein 2	3.01703	-2.37401
403	P26038	MSN	moesin	3.42124	-2.35451
932	P61201	COPS2	COP9 signalosome complex subunit 2 isoform 1	1.78827	-2.34085
381	P49588	AARS	alanyl-tRNA synthetase, cytoplasmic	3.48799	-2.3168
187	Q15417	CNN3	calponin-3	4.16443	-2.30056
813	P51116	FXR2	fragile X mental retardation syndrome-related protein 2	2.17577	-2.29186
267	Q16658	FSCN1	fascin	3.83156	-2.28943
749	O95817	BAG3	BAG family molecular chaperone regulator 3	2.37291	-2.27559
241	P16989	CSDA	DNA-binding protein A isoform a	3.90763	-2.26301
248	P02751	FN1	fibronectin isoform 3 preproprotein	3.88213	-2.26026
387	Q9Y696	CLIC4	chloride intracellular channel protein 4	3.47371	-2.25905
608	Q9NZM1	MYOF	myoferlin isoform a	2.80734	-1.96341
386	Q9UQB8	BAIAP2	brain-specific angiogenesis inhibitor 1-associated protein 2 isoform 3	3.47664	-1.94592
401	O43175	PHGDH	D-3-phosphoglycerate dehydrogenase	3.42311	-1.88646
453	P20042	EIF2S2	eukaryotic translation initiation factor 2 subunit 2	3.28965	-1.87529
338	P21333	FLNA	filamin-A isoform 1	3.61825	-1.87489
820	Q9UG63	ABCF2	ATP-binding cassette sub-family F member 2 isoform b	2.15664	-1.84618
225	P19105	MYL12A	myosin regulatory light chain 12A	3.97156	-1.7849
657	P10644	PRKAR1A	cAMP-dependent protein kinase type I-alpha regulatory subunit	2.6412	-1.75469
661	P46934	NEDD4	E3 ubiquitin-protein ligase NEDD4 isoform 1	2.63744	-1.74668
160	Q9NVA2	SEPT11	septin-11	4.33947	-1.71796
613	P05387	RPLP2	60S acidic ribosomal protein P2	2.78242	-1.70953
388	P78344	EIF4G2	eukaryotic translation initiation factor 4 gamma 2 isoform 1	3.46616	-1.70646
416	P18669	PGAM1	phosphoglycerate mutase 1	3.38315	-1.70496
434	Q9Y490	TLN1	talin-1	3.34919	-1.70125
202	P60468	SEC61B	protein transport protein Sec61 subunit beta	4.0895	-1.68546
727	Q99536	VAT1	synaptic vesicle membrane protein VAT-1 homolog	2.42888	-1.68346
449	Q96AG4	LRRC59	leucine-rich repeat-containing protein 59	3.29575	-1.64
1008	P62841	RPS15	40S ribosomal protein S15	1.49431	-1.57359
408	Q14566	MCM6	DNA replication licensing factor MCM6	3.40899	-1.55057
325	Q9Y371	SH3GLB1	endophilin-B1	3.64408	-1.53229
237	Q16851	UGP2	UTP--glucose-1-phosphate uridylyltransferase isoform a	3.92923	-1.49943
517	P35998	PSMC2	26S protease regulatory subunit 7	3.06138	-1.48853
600	O43396	TXNL1	thioredoxin-like protein 1	2.83484	-1.44528
584	P43686	PSMC4	26S protease regulatory subunit 6B isoform 1	2.89066	-1.41443
426	O75534	CSDE1	cold shock domain-containing protein E1 isoform 1	3.36374	-1.39927
470	P00367	GLUD1	glutamate dehydrogenase 1, mitochondrial precursor	3.21919	-1.38423
545	Q9H4M9	EHD1	EH domain-containing protein 1	2.99441	-1.3777
796	Q9UKY7	CDV3	protein CDV3 homolog isoform b	2.23869	-1.37715
708	P35579	MYH9	myosin-9	2.49321	-1.36603
276	P06396	GSN	gelsolin isoform a precursor	3.80178	-1.35449
569	Q9NUQ9	FAM49B	hypothetical protein LOC51571	2.92865	-1.35211
790	P00167	CYB5A	cytochrome b5 isoform 2	2.25145	-1.33351
490	P61086	UBE2K	ubiquitin-conjugating enzyme E2 K isoform 1	3.14007	-1.30259
979	P20290	BTF3	transcription factor BTF3 isoform B	1.61508	-1.2999
869	O15371	EIF3D	eukaryotic translation initiation factor 3 subunit D	2.03157	-1.29979
511	P51991	HNRNPA3	heterogeneous nuclear ribonucleoprotein A3	3.07577	-1.27663
903	P23921	RRM1	ribonucleoside-diphosphate reductase large subunit	1.91816	-1.26275
1023	P60842	EIF4A1	eukaryotic initiation factor 4A-I	1.45142	-1.26062
465	Q14974	KPNB1	importin subunit beta-1	3.23594	-1.24506
547	Q13685	AAMP	angio-associated migratory cell protein	2.99192	-1.24461
764	P60903	S100A10	protein S100-A10	2.32397	-1.2314
540	Q13126	MTAP	S-methyl-5'-thioadenosine phosphorylase	3.01032	-1.21402
788	P18206	VCL	vinculin isoform VCL	2.25783	-1.20022
224	P18621	RPL17	60S ribosomal protein L17 isoform a	3.97985	-1.19427
529	P62258	YWHAE	14-3-3 protein epsilon	3.03326	-1.18912
599	P52209	PGD	6-phosphogluconate dehydrogenase, decarboxylating	2.8356	-1.1724
527	P55072	VCP	transitional endoplasmic reticulum ATPase	3.03788	-1.15188
688	P08708	RPS17	40S ribosomal protein S17	2.55572	-1.14154
323	P60228	EIF3E	eukaryotic translation initiation factor 3 subunit E	3.64636	-1.13484
1051	P26641	EEF1G	elongation factor 1-gamma	1.33837	-1.13262
881	Q15056	EIF4H	eukaryotic translation initiation factor 4H isoform 1	1.9913	-1.11088
519	P50502	ST13	hsc70-interacting protein	3.05319	-1.091
879	Q14152	EIF3A	eukaryotic translation initiation factor 3 subunit A	1.99976	-1.07474
365	P17812	CTPS	CTP synthase 1	3.52873	-1.07352
292	Q8NC51	SERBP1	plasminogen activator inhibitor 1 RNA-binding protein isoform 1	3.74423	-1.07189
257	Q9Y3F4	STRAP	serine-threonine kinase receptor-associated protein	3.85727	-1.06111
630	Q9BT78	COPS4	COP9 signalosome complex subunit 4	2.7317	-1.0404
747	Q15393	SF3B3	splicing factor 3B subunit 3	2.37775	-1.03473
439	P61221	ABCE1	ATP-binding cassette sub-family E member 1	3.33048	-1.03325
858	P55036	PSMD4	26S proteasome non-ATPase regulatory subunit 4	2.06233	-1.02345
440	P41091	EIF2S3	eukaryotic translation initiation factor 2 subunit 3	3.33018	-1.02214
833	P84243	H3F3A	histone H3.3	2.12328	-1.022
810	P60174	TPI1	triosephosphate isomerase isoform 1	2.18603	-1.02072
523	Q15149	PLEC	plectin isoform 1e	3.04458	-1.01881
587	P34932	HSPA4	heat shock 70 kDa protein 4	2.88474	-1.01414
478	P62263	RPS14	40S ribosomal protein S14	3.17247	-1.00637
777	P42766	RPL35	60S ribosomal protein L35	2.28208	-1.00298
870	Q14137	BOP1	ribosome biogenesis protein BOP1	2.02744	-1.00165
840	O75083	WDR1	WD repeat-containing protein 1 isoform 1	2.10867	-0.999583
383	Q86UP2	KTN1	kinectin isoform a	3.48536	-0.995536
536	P60660	MYL6	myosin light polypeptide 6 isoform 2	3.0186	-0.994344
542	Q99729	HNRNPAB	heterogeneous nuclear ribonucleoprotein A/B isoform a	3.00643	-0.988993
307	P27708	CAD	CAD protein	3.68659	-0.984498
797	Q13148	TARDBP	TAR DNA-binding protein 43	2.23814	-0.969197
679	Q09666	AHNAK	neuroblast differentiation-associated protein AHNAK isoform 1	2.58508	-0.966134
456	P63104	YWHAZ	14-3-3 protein zeta/delta	3.27358	-0.96312
329	P02545	LMNA	prelamin-A/C isoform 1 precursor	3.63661	-0.958987
794	P46779	RPL28	60S ribosomal protein L28 isoform 2	2.24305	-0.934418
664	P61163	ACTR1A	alpha-centractin	2.63087	-0.922564
745	P49591	SARS	seryl-tRNA synthetase, cytoplasmic	2.37875	-0.920549
950	O43852	CALU	calumenin isoform a precursor	1.72574	-0.910569
239	P09496	CLTA	clathrin light chain A isoform a	3.91912	-0.901996
469	Q13404	UBE2V1	ubiquitin-conjugating enzyme E2 variant 1 isoform a	3.2282	-0.900925
450	P07355	ANXA2	annexin A2 isoform 2	3.29119	-0.885883
602	P63241	EIF5AL1	eukaryotic translation initiation factor 5A-1 isoform B	2.8326	-0.879617
929	P51114	FXR1	fragile X mental retardation syndrome-related protein 1 isoform a	1.80194	-0.877352
690	Q9UHX1	PUF60	poly(U)-binding-splicing factor PUF60 isoform b	2.54546	-0.874633
394	P18077	RPL35A	60S ribosomal protein L35a	3.4456	-0.865576
643	Q02878	RPL6	60S ribosomal protein L6	2.68353	-0.863619
363	P62826	RAN	GTP-binding nuclear protein Ran	3.52958	-0.85758
508	Q9NVD7	PARVA	alpha-parvin	3.0792	-0.849907
758	P84098	RPL19	60S ribosomal protein L19	2.3428	-0.838863
886	O95347	SMC2	structural maintenance of chromosomes protein 2	1.98188	-0.83496
918	Q13501	SQSTM1	sequestosome-1 isoform 1	1.84287	-0.804816
835	Q07020	RPL18	60S ribosomal protein L18	2.12076	-0.799611
1017	Q09028	RBBP4	histone-binding protein RBBP4 isoform a	1.46986	-0.797533
731	Q15691	MAPRE1	microtubule-associated protein RP/EB family member 1	2.42212	-0.792336
716	P11940	PABPC1	polyadenylate-binding protein 1	2.46402	-0.769606
940	Q01082	SPTBN1	spectrin beta chain, brain 1 isoform 1	1.75686	-0.768936
921	Q9Y262	EIF3L	eukaryotic translation initiation factor 3 subunit L	1.83789	-0.74729
537	P11021	HSPA5	78 kDa glucose-regulated protein precursor	3.01828	-0.743312
904	P67809	YBX1	nuclease-sensitive element-binding protein 1	1.91646	-0.738827
975	P39023	RPL3	60S ribosomal protein L3 isoform a	1.63195	-0.732766
534	Q15008	PSMD6	26S proteasome non-ATPase regulatory subunit 6	3.02018	-0.730555
634	P46781	RPS9	40S ribosomal protein S9	2.71877	-0.729007
783	P63244	GNB2L1	guanine nucleotide-binding protein subunit beta-2-like 1	2.27104	-0.728566
884	P31689	DNAJA1	dnaJ homolog subfamily A member 1	1.98345	-0.723259
704	P61353	RPL27	60S ribosomal protein L27	2.50072	-0.722624
948	P36578	RPL4	60S ribosomal protein L4	1.73209	-0.72127
911	P84085	ARF5	ADP-ribosylation factor 5	1.87629	-0.67275
955	Q13085	ACACA	acetyl-CoA carboxylase 1 isoform 1	1.71279	-0.665629
928	P12814	ACTN1	alpha-actinin-1 isoform a	1.80895	-0.660413
944	P30153	PPP2R1A	serine/threonine-protein phosphatase 2A 65 kDa regulatory subunit A alpha isoform	1.74572	-0.652279
623	P17980	PSMC3	26S protease regulatory subunit 6A	2.75112	-0.641581
847	P15531	NME1	nucleoside diphosphate kinase A isoform b	2.08683	-0.631508
627	Q14203	DCTN1	dynactin subunit 1 isoform 2	2.73791	-0.619145
710	P12004	PCNA	proliferating cell nuclear antigen	2.48769	-0.602373
816	O00303	EIF3F	eukaryotic translation initiation factor 3 subunit F	2.16818	-0.588886
285	P00492	HPRT1	hypoxanthine-guanine phosphoribosyltransferase	3.75996	-0.587129
723	Q13765	NACA	nascent polypeptide-associated complex subunit alpha isoform b	2.43521	-0.580949
827	Q99460	PSMD1	26S proteasome non-ATPase regulatory subunit 1 isoform 1	2.13743	-0.579564
855	P30050	RPL12	60S ribosomal protein L12	2.06485	-0.576732
896	P62750	RPL23A	60S ribosomal protein L23a	1.95712	-0.568926
894	P61981	YWHAG	14-3-3 protein gamma	1.97237	-0.565545
902	P13639	EEF2	elongation factor 2	1.91936	-0.564167
850	Q9NSE4	IARS2	isoleucyl-tRNA synthetase, mitochondrial precursor	2.07974	-0.562613
430	O94979	SEC31A	protein transport protein Sec31A isoform 1	3.35246	-0.546371
581	P62701	RPS4X	40S ribosomal protein S4, X isoform X isoform	2.89388	-0.533173
802	P05388	RPLP0	60S acidic ribosomal protein P0	2.22476	-0.509814
880	Q00610	CLTC	clathrin heavy chain 1	1.99361	-0.504201
924	Q9UNZ2	NSFL1C	NSFL1 cofactor p47 isoform a	1.82791	-0.491763
964	P47813	EIF1AX	eukaryotic translation initiation factor 1A, X-chromosomal	1.66862	-0.475415
854	P63010	AP2B1	AP-2 complex subunit beta isoform b	2.06565	-0.465978
805	P60866	RPS20	40S ribosomal protein S20 isoform 2	2.20978	-0.443671
913	P43487	RANBP1	ran-specific GTPase-activating protein	1.8632	-0.435858
976	P05198	EIF2S1	eukaryotic translation initiation factor 2 subunit 1	1.6314	-0.410296
931	Q9UQ80	PA2G4	proliferation-associated protein 2G4	1.79033	-0.408146
958	P19623	SRM	spermidine synthase	1.69976	-0.403295
988	Q9Y3I0	RTCB	hypothetical protein LOC51493	1.59455	-0.38886
981	O15144	ARPC2	actin-related protein 2/3 complex subunit 2	1.61015	-0.384537
824	P61247	RPS3A	40S ribosomal protein S3a	2.14914	-0.382131
993	Q9BRL6	SFRS2B	serine/arginine-rich splicing factor 8	1.5723	-0.353671
1056	Q15029	EFTUD2	116 kDa U5 small nuclear ribonucleoprotein component isoform a	1.32136	-0.348338
971	P62753	RPS6	40S ribosomal protein S6	1.64355	-0.338282
831	Q00341	HDLBP	vigilin	2.12796	-0.321122
821	P61081	UBE2M	NEDD8-conjugating enzyme Ubc12	2.15436	-0.300469
861	P61019	RAB2A	ras-related protein Rab-2A	2.0454	-0.29658
926	O43242	PSMD3	26S proteasome non-ATPase regulatory subunit 3	1.82276	-0.288536
1044	O75915	ARL6IP5	PRA1 family protein 3	1.35234	-0.272648
891	Q9Y678	COPG	coatomer subunit gamma	1.97587	-0.244539
695	O43707	ACTN4	alpha-actinin-4	2.52935	-0.22412
814	Q9BZZ5	API5	apoptosis inhibitor 5 isoform b	2.17351	-0.18219
1047	P62424	RPL7A	60S ribosomal protein L7a	1.34669	-0.171963
1010	Q15365	PCBP1	poly(rC)-binding protein 1	1.48547	-0.152986
