# Supplementary material for: Identification of novel pathways linking epithelial-to-mesenchymal transition with resistance to HER2-targeted therapy
Source: Oncotarget. 2016 Feb 11;7(10):11539–52. doi: 10.18632/oncotarget.7317 (PMC4905492; doi:10.18632/oncotarget.7317)
Supplement: Supplementary file 4 [file oncotarget-07-11539-s004.xlsx]

## Sheet: A. Parental up-regulated
Supplementary Table S3: Functional enrichment analysis of proteins differentially regulated in parental and AZD8931-resistant cells. A. Functional categories (GO biological processes) enriched in proteins up-regulated in parental SKBR3 cells.
GO-ID	GO term	p-value	FDR-corrected p-value	Cluster frequency	Cluster frequency (%)	Total frequency	Total frequency (%)	Proteins (gene symbols)
44237	cellular metabolic process	2.012e-30	4.7987e-27	253/405	0.624	4979/14267	0.348	XRCC5 LDHB LDHA RPL14 RPL13 XRCC6 RPL15 CCT2 CCT3 SFRS6 DDX17 RPLP1 OPA1 EMG1 PTBP1 OLA1 SFRS1 SFRS3 PNKP RPS18 RARS DLD HARS MRPL49 MDH2 ACAA1 ALDOA FUS HSD17B10 RAD23B TALDO1 ERBB2 PPT1 HSPA1A ACAT2 CALR ACP1 ACAT1 HADHA HADHB TK1 RPS25 RPS27 IDH2 ALDH4A1 RPS24 PRPF40A FH DHX9 PHB GARS DDX1 EPRS PCNP TKT DLAT OXSR1 CRYZ GART PPA1 TNKS1BP1 CKMT1A CCT5 CCT4 UBA1 TRPS1 CCT8 SUPT16H PARP1 AHSA1 ADA…
8152	metabolic process	2.3938e-26	2.8547e-23	273/405	0.674	5940/14267	0.416	XRCC5 LDHB LDHA RPL14 RPL13 XRCC6 RPL15 CCT2 CCT3 SFRS6 DDX17 RPLP1 OPA1 CAPNS1 EMG1 PTBP1 OLA1 SFRS1 SFRS3 PNKP RPS18 RARS DLD HARS MRPL49 MDH2 ACAA1 ALDOA FUS HSD17B10 RAD23B TALDO1 ERBB2 PPT1 HSPA1A ACAT2 CALR ACP1 ACAT1 HADHA HADHB TK1 RPS25 RPS27 COX6B1 IDH2 ALDH4A1 NAT10 RPS24 PRPF40A FH DHX9 PHB GARS DDX1 EPRS PCNP TKT DLAT OXSR1 CRYZ GART PPA1 TNKS1BP1 CKMT1A CCT5 CCT4 UBA1 TRPS1 CCT8 SUP…
9987	cellular process	3.8855e-26	3.089e-23	357/405	0.881	9347/14267	0.655	XRCC5 LDHB LDHA RPL14 RPL13 VAPB TUBB2C XRCC6 RPL15 CCT2 CCT3 TPD52 HOOK1 SFRS6 DDX17 RPLP1 H2AFY OPA1 EMG1 PTBP1 OLA1 SFRS1 SFRS3 PNKP KRT19 RPS18 GAPVD1 KRT18 UNC13D RCC2 RARS TXNDC5 DLD MRPL49 HARS MYBBP1A MDH2 ACAA1 FUS ALDOA HSD17B10 RAD23B TALDO1 GNAI3 ERBB2 SFXN1 PPT1 HSPA1A CALR ACAT2 RCC1 CAPZB ACAT1 ACP1 HADHA TK1 HADHB RPS25 PFN1 RPS27 RAC2 IDH2 ALDH4A1 EMD RPS24 PRPF40A FH DHX9 S100A1…
6807	nitrogen compound metabolic process	2.273e-25	1.202e-22	146/405	0.36	2191/14267	0.153	RALY XRCC5 NCBP1 LDHB RPL14 NIT2 XRCC6 CNP SLC7A5 SFRS6 TOP1 DDX17 WIBG SPR DDX21 NQO1 OPA1 EMG1 MAGOH HNRNPA2B1 PTBP1 OLA1 SFRS1 HNRNPR SFRS3 RSL1D1 PNKP RARS DLD SMARCA5 HARS MDH2 ALDOA FUS HMGB1 HSD17B10 RAD23B TALDO1 ASS1 PPT1 HSPA1A CMPK1 KARS TK1 HNRNPL HNRNPM RPL7 HNRNPF HNRNPD ALDH4A1 HNRNPC RPS24 PRPF40A DHX9 TBL3 MYO1C PHB GARS DDX1 AK2 EPRS SSB CPS1 RBMX IDH3A GART TNKS1BP1 CKMT1A SLC2…
6139	nucleobase, nucleoside, nucleotide and nucleic acid metabolic process	2.5223e-25	1.202e-22	129/405	0.318	1781/14267	0.124	RALY XRCC5 NCBP1 LDHB RPL14 XRCC6 CNP SFRS6 TOP1 DDX17 WIBG DDX21 OPA1 EMG1 MAGOH HNRNPA2B1 PTBP1 OLA1 SFRS1 HNRNPR SFRS3 RSL1D1 PNKP RARS SMARCA5 HARS MDH2 ALDOA FUS HMGB1 HSD17B10 RAD23B TALDO1 PPT1 HSPA1A CMPK1 KARS TK1 HNRNPL HNRNPM RPL7 HNRNPF HNRNPD HNRNPC PRPF40A RPS24 DHX9 TBL3 PHB GARS DDX1 AK2 EPRS SSB RBMX IDH3A GART TNKS1BP1 SLC25A13 PPIA TRPS1 SUPT16H HSPD1 PARP1 HNRNPH1 DCXR ADAR PT…
34641	cellular nitrogen compound metabolic process	3.0238e-25	1.202e-22	141/405	0.348	2073/14267	0.145	RALY XRCC5 NCBP1 LDHB RPL14 XRCC6 CNP SLC7A5 SFRS6 TOP1 DDX17 WIBG SPR DDX21 NQO1 OPA1 EMG1 MAGOH HNRNPA2B1 PTBP1 OLA1 SFRS1 HNRNPR SFRS3 RSL1D1 PNKP RARS DLD SMARCA5 HARS MDH2 ALDOA FUS HMGB1 HSD17B10 RAD23B TALDO1 ASS1 PPT1 HSPA1A CMPK1 KARS TK1 HNRNPL HNRNPM RPL7 HNRNPF HNRNPD ALDH4A1 HNRNPC RPS24 PRPF40A DHX9 TBL3 PHB GARS DDX1 AK2 EPRS SSB CPS1 RBMX IDH3A GART TNKS1BP1 SLC25A13 PPIA TRPS1 SU…
44238	primary metabolic process	2.375e-23	8.0919e-21	247/405	0.609	5273/14267	0.369	XRCC5 LDHB LDHA RPL14 RPL13 XRCC6 RPL15 CCT2 CCT3 SFRS6 DDX17 RPLP1 OPA1 CAPNS1 EMG1 PTBP1 OLA1 SFRS1 SFRS3 PNKP RPS18 RARS DLD HARS MRPL49 MDH2 ACAA1 ALDOA FUS HSD17B10 RAD23B TALDO1 ERBB2 PPT1 HSPA1A ACAT2 CALR ACP1 ACAT1 HADHA HADHB TK1 RPS25 RPS27 IDH2 ALDH4A1 RPS24 PRPF40A FH DHX9 PHB GARS DDX1 EPRS PCNP TKT DLAT OXSR1 GART TNKS1BP1 CKMT1A CCT5 CCT4 UBA1 TRPS1 CCT8 SUPT16H PARP1 AHSA1 ADAR N…
44281	small molecule metabolic process	1.9e-18	5.6643e-16	98/405	0.241	1367/14267	0.095	LDHB LDHA CRABP2 CNP SLC7A5 PDHB HADH OLA1 PPP1CB PNKP RARS DLD HARS MDH2 ACAA1 ALDOA TALDO1 ASS1 ACAT2 ACAT1 HADHA KARS CMPK1 PDXDC1 HADHB IDH2 ALDH4A1 FH GARS EPRS DLAT CPS1 IDH3A GART CKMT1A SLC25A13 SLC25A10 ALDH2 AHCYL1 DCXR PC PTGES3 NAMPT NARS ATP5B CKB MTHFD1 FAR1 WARS MCCC2 P4HA1 MCCC1 ATP5O RAB6A TPR IMPDH1 IMPDH2 NDUFS1 ACADM ATP6V1H DECR1 GRHPR PFKM GMPS G6PD PKM2 ADK RNPEP SORD ECH1 …
10467	gene expression	2.5304e-18	6.7057e-16	93/405	0.229	1259/14267	0.088	RALY NCBP1 NARS RPL14 RPL13 RPL15 EIF5B SKIV2L2 FUBP1 SFRS6 WARS SBDS DDX17 RPLP1 DDX21 TPR RPS27A SYMPK OPA1 EXOSC6 EMG1 MAGOH PTBP1 HNRNPA2B1 SFRS1 HNRNPR SFRS3 CD3EAP RSL1D1 HNRPDL EIF4A3 RPS18 GTF2I RARS EIF4A2 SNRNP200 KHSRP MRPL49 HARS SMARCA5 CPSF6 THOC4 EEF1D FUS TUFM HSD17B10 EEF1B2 CALR VARS KARS IARS RPS25 HNRNPL SF3B1 SRRT HNRNPM RPS27 RPL7 RPL9 HNRNPF LARS HNRNPD SNRNP70 HNRNPC APEX1…
90304	nucleic acid metabolic process	1.6007e-17	3.8176e-15	100/405	0.246	1457/14267	0.102	RALY XRCC5 NCBP1 RPL14 XRCC6 CNP SFRS6 TOP1 DDX17 WIBG DDX21 OPA1 EMG1 MAGOH HNRNPA2B1 PTBP1 SFRS1 HNRNPR SFRS3 RSL1D1 PNKP RARS SMARCA5 HARS FUS HMGB1 HSD17B10 RAD23B PPT1 HSPA1A KARS TK1 HNRNPL HNRNPM RPL7 HNRNPF HNRNPD HNRNPC PRPF40A RPS24 DHX9 TBL3 PHB GARS DDX1 EPRS SSB RBMX TNKS1BP1 PPIA TRPS1 SUPT16H HSPD1 HNRNPH1 PARP1 ADAR PTGES3 NARS NAP1L1 SKIV2L2 FUBP1 WARS SBDS TPR TOP2A SYMPK EXOSC6…
16070	RNA metabolic process	4.9591e-17	1.0752e-14	77/405	0.19	963/14267	0.067	RALY NCBP1 NARS RPL14 CNP SKIV2L2 FUBP1 SFRS6 WARS SBDS DDX17 WIBG DDX21 TPR SYMPK OPA1 EXOSC6 EMG1 MAGOH PTBP1 HNRNPA2B1 SFRS1 HNRNPR SFRS3 EIF4G1 CD3EAP RSL1D1 HNRPDL EIF4A3 GTF2I RARS SNRNP200 KHSRP HARS SMARCA5 CPSF6 THOC4 FUS HSD17B10 RNH1 HSPA1A VARS KARS HNRNPL IARS SRRT SF3B1 HNRNPM RPL7 HNRNPF LARS HNRNPD SNRNP70 HNRNPC APEX1 RBM28 NSUN2 FEN1 RPS24 PRPF40A DHX9 TBL3 AIMP1 DDX1 GARS EPRS …
42180	cellular ketone metabolic process	1.8389e-15	3.6547e-13	55/405	0.135	577/14267	0.04	PTGES3 LDHB NARS CRABP2 SLC7A5 CKB MTHFD1 FAR1 WARS MCCC2 P4HA1 MCCC1 TPR HADH ACADM DECR1 GRHPR GMPS RARS DLD HARS RNPEP MDH2 ACAA1 ECH1 ASS1 ECHS1 VARS HADHA KARS PDXDC1 HADHB IARS CBR1 AKR1A1 LARS IDH2 FASN ALDH4A1 ACSL3 FH DLST AIMP1 CS GARS EPRS ACLY CPS1 IDH3A CPT1A SDHA CKMT1A SLC25A10 GFPT1 PC
43436	oxoacid metabolic process	2.6225e-15	4.4676e-13	54/405	0.133	563/14267	0.039	PTGES3 LDHB NARS CRABP2 SLC7A5 CKB MTHFD1 FAR1 WARS MCCC2 P4HA1 MCCC1 TPR HADH ACADM DECR1 GRHPR GMPS RARS DLD HARS RNPEP MDH2 ACAA1 ECH1 ASS1 ECHS1 VARS HADHA KARS PDXDC1 HADHB IARS AKR1A1 LARS IDH2 FASN ALDH4A1 ACSL3 FH DLST AIMP1 CS GARS EPRS ACLY CPS1 IDH3A CPT1A SDHA CKMT1A SLC25A10 GFPT1 PC
19752	carboxylic acid metabolic process	2.6225e-15	4.4676e-13	54/405	0.133	563/14267	0.039	PTGES3 LDHB NARS CRABP2 SLC7A5 CKB MTHFD1 FAR1 WARS MCCC2 P4HA1 MCCC1 TPR HADH ACADM DECR1 GRHPR GMPS RARS DLD HARS RNPEP MDH2 ACAA1 ECH1 ASS1 ECHS1 VARS HADHA KARS PDXDC1 HADHB IARS AKR1A1 LARS IDH2 FASN ALDH4A1 ACSL3 FH DLST AIMP1 CS GARS EPRS ACLY CPS1 IDH3A CPT1A SDHA CKMT1A SLC25A10 GFPT1 PC
6082	organic acid metabolic process	4.4264e-15	7.0379e-13	54/405	0.133	570/14267	0.039	PTGES3 LDHB NARS CRABP2 SLC7A5 CKB MTHFD1 FAR1 WARS MCCC2 P4HA1 MCCC1 TPR HADH ACADM DECR1 GRHPR GMPS RARS DLD HARS RNPEP MDH2 ACAA1 ECH1 ASS1 ECHS1 VARS HADHA KARS PDXDC1 HADHB IARS AKR1A1 LARS IDH2 FASN ALDH4A1 ACSL3 FH DLST AIMP1 CS GARS EPRS ACLY CPS1 IDH3A CPT1A SDHA CKMT1A SLC25A10 GFPT1 PC
44282	small molecule catabolic process	1.681e-13	2.5057e-11	34/405	0.083	266/14267	0.018	ALDOA LDHB LDHA ECH1 SORD TALDO1 HK2 ECHS1 HK1 CNP COMT PDHB HADHA HADHB MTHFD1 MCCC2 AKR1A1 MCCC1 ALDH4A1 ATP5O HADH GAPDH ENO1 ACADM OLA1 ACLY PFKM DECR1 DLAT CPT1A G6PD PKM2 MDH2 ACAA1
6396	RNA processing	1.9935e-13	2.7968e-11	51/405	0.125	566/14267	0.039	RALY NCBP1 RPL14 SKIV2L2 SFRS6 SBDS DDX17 DDX21 SYMPK EXOSC6 EMG1 MAGOH HNRNPA2B1 PTBP1 SFRS1 HNRNPR SFRS3 HNRPDL RSL1D1 EIF4A3 SNRNP200 KHSRP CPSF6 THOC4 FUS HSD17B10 KARS HNRNPL HNRNPM SF3B1 SRRT RPL7 HNRNPF HNRNPD HNRNPC SNRNP70 NSUN2 RBM28 RPS24 PRPF40A DHX9 TBL3 DDX1 SSB RBMX FBL SFPQ PHF5A NOP56 HNRNPH1 ADAR
6006	glucose metabolic process	4.094e-13	5.4245e-11	25/405	0.061	146/14267	0.01	PTGES3 ALDOA LDHB LDHA SORD TALDO1 HK2 HK1 PDHB AKR1A1 GAPDH ENO1 AIMP1 DLAT PFKM CPS1 PPP1CB CPT1A G6PD PKM2 SLC25A10 MDH2 DCXR PC PYGB
6091	generation of precursor metabolites and energy	7.2334e-13	9.0798e-11	36/405	0.088	312/14267	0.021	PTGES3 ALDOA LDHB LDHA ECH1 ATP5B HK2 HK1 PDHB IDH2 ATP5O NDUFS3 GAPDH NDUFS1 ENO1 FH DLST CS ATP6V1H PFKM DLAT CPS1 PPP1CB IDH3A SDHA SLC25A13 GFPT1 NDUFV1 PKM2 TXN DLD GNAS ATP5A1 MDH2 PYGB ACAA1
6412	translation	2.0583e-12	2.4545e-10	34/405	0.083	290/14267	0.02	TUFM EEF1B2 NARS RPL14 RPL13 RPL15 EIF5B VARS KARS RPS25 IARS WARS RPS27 RPL7 RPL9 RPLP1 LARS TPR RPS27A RPS24 AIMP1 RRBP1 GARS EPRS LRRC47 RSL1D1 RPS18 RPL22 RPL13A EIF4A2 RARS HARS MRPL49 EEF1D
44260	cellular macromolecule metabolic process	2.4395e-12	2.7706e-10	162/405	0.4	3502/14267	0.245	XRCC5 RALY NCBP1 RPL14 RPL13 RPL15 XRCC6 EIF5B CNP CCT2 CCT3 SFRS6 TOP1 DDX17 NANS WIBG RPLP1 DDX21 RPN2 RPS27A OPA1 EMG1 MAGOH PTBP1 HNRNPA2B1 SFRS1 PPP1CB HNRNPR POR SFRS3 RSL1D1 PNKP RPS18 RARS SMARCA5 HARS MRPL49 DSP FUS HSD17B10 RAD23B HMGB1 EEF1B2 ERBB2 HSPA1A PPT1 CALR ACP1 KARS TK1 RPS25 HNRNPL HNRNPM RPS27 RPL7 RPL9 HNRNPF HNRNPD HNRNPC RPS24 PRPF40A FH DHX9 TBL3 PHB DDX1 GARS EPRS SSB T…
43170	macromolecule metabolic process	3.6021e-12	3.905e-10	178/405	0.439	4010/14267	0.281	XRCC5 RALY NCBP1 RPL14 RPL13 CNDP2 RPL15 XRCC6 EIF5B CNP CCT2 CCT3 SFRS6 TOP1 DDX17 NANS WIBG RPLP1 DDX21 RPN2 RPS27A CAPNS1 OPA1 EMG1 MAGOH PTBP1 HNRNPA2B1 SFRS1 PPP1CB HNRNPR POR SFRS3 RSL1D1 PNKP RPS18 RARS DLD MRPL49 HARS SMARCA5 DSP FUS HSD17B10 RAD23B HMGB1 EEF1B2 ERBB2 HSPA1A PPT1 CALR ACP1 KARS TK1 RPS25 HNRNPL HNRNPM RPS27 RPL7 RPL9 HNRNPF HNRNPD HNRNPC RPS24 PRPF40A FH DHX9 TBL3 PHB DDX…
19318	hexose metabolic process	1.5085e-11	1.5643e-09	26/405	0.064	185/14267	0.012	PTGES3 ALDOA LDHB LDHA SORD TALDO1 HK2 HK1 PDHB AKR1A1 GAPDH ENO1 AIMP1 DLAT PFKM CPS1 PPP1CB CPT1A G6PD PKM2 GFPT1 SLC25A10 MDH2 DCXR PC PYGB
9056	catabolic process	3.5893e-11	3.5669e-09	67/405	0.165	1005/14267	0.07	NCBP1 LDHB LDHA CNP PRDX2 PRDX3 PRDX1 PDHB MTHFD1 MCCC2 WIBG MCCC1 ATP5O RPN2 HADH CDK1 ACADM MAGOH OLA1 PFKM DECR1 NCL EIF4A3 PNKP G6PD PSME1 PSME2 PRDX6 PKM2 CTSD MDH2 ACAA1 USP7 ALDOA RAD23B ECH1 SORD TALDO1 HK2 RNH1 ECHS1 HK1 HSPA1A PPT1 COMT HADHA HADHB AKR1A1 HNRNPD IDH2 ALDH4A1 GAPDH FEN1 ENO1 FH DLST CS ACLY PCNP DLAT CPS1 CRYZ CPT1A IDH3A SDHA PSMD12 PYGB
44249	cellular biosynthetic process	5.1404e-11	4.9039e-09	94/405	0.232	1685/14267	0.118	PTGES3 NAMPT NARS RPL14 RPL13 ATP5B RPL15 EIF5B NAP1L1 CNP FUBP1 FAR1 MTHFD1 TOP1 WARS NANS RPLP1 SPR ATP5O RPN2 TPR NQO1 TOP2A IMPDH1 RPS27A IMPDH2 OPA1 ACADM ATP6V1H GMPS CD3EAP RSL1D1 PNKP RPS18 G6PD GTF2I ADK RARS EIF4A2 MRPL49 HARS SMARCA5 EEF1D RNPEP ALDOA TUFM EEF1B2 SORD ASS1 RNH1 VARS CMPK1 KARS TK1 RPS25 IARS RPS27 SET RPL7 AKR1A1 KRT7 RPL9 LARS FASN ALDH4A1 APEX1 ACSL3 FEN1 RPS24 FH SS…
16071	mRNA metabolic process	8.3265e-11	7.638e-09	36/405	0.088	367/14267	0.025	RALY NCBP1 RNH1 HSPA1A SKIV2L2 SFRS6 HNRNPL SF3B1 HNRNPM WIBG HNRNPF HNRNPD SNRNP70 HNRNPC RBM28 PRPF40A SYMPK DHX9 MAGOH HNRNPA2B1 PTBP1 DDX1 SSB SFRS1 HNRNPR RBMX SFRS3 EIF4A3 SFPQ SNRNP200 KHSRP CPSF6 THOC4 PHF5A HNRNPH1 ADAR
44275	cellular carbohydrate catabolic process	8.7994e-11	7.7728e-09	17/405	0.041	81/14267	0.005	ALDOA LDHB LDHA SORD TALDO1 HK2 HK1 PFKM DLAT CPS1 PDHB G6PD PKM2 GAPDH MDH2 ENO1 PYGB
6007	glucose catabolic process	1.5484e-10	1.3189e-08	14/405	0.034	53/14267	0.003	ALDOA LDHB LDHA TALDO1 HK2 HK1 DLAT PFKM PDHB G6PD PKM2 GAPDH MDH2 ENO1
9058	biosynthetic process	3.0244e-10	2.4873e-08	96/405	0.237	1794/14267	0.125	PTGES3 NAMPT NARS RPL14 RPL13 ATP5B RPL15 EIF5B NAP1L1 CNP FUBP1 FAR1 MTHFD1 TOP1 WARS NANS RPLP1 SPR ATP5O RPN2 TPR NQO1 TOP2A IMPDH1 RPS27A IMPDH2 OPA1 ACADM ATP6V1H GMPS CD3EAP RSL1D1 PNKP RPS18 G6PD GTF2I ADK RARS EIF4A2 MRPL49 HARS SMARCA5 EEF1D RNPEP ALDOA TUFM EEF1B2 SORD ASS1 RNH1 VARS CMPK1 KARS TK1 RPS25 IARS RPS27 SET RPL7 AKR1A1 KRT7 RPL9 LARS FASN ALDH4A1 APEX1 ACSL3 FEN1 RPS24 FH SS…
9117	nucleotide metabolic process	4.0154e-10	3.0893e-08	30/405	0.074	280/14267	0.019	ALDOA NAMPT LDHB TALDO1 ATP5B CNP CMPK1 MTHFD1 ATP5O IMPDH1 IMPDH2 NDUFS1 DLST GARS OLA1 ATP6V1H ACLY ATP1A1 GMPS IDH3A GART PNKP ITPA SLC25A13 G6PD ADK ATP5A1 PAICS DCXR MDH2
6753	nucleoside phosphate metabolic process	4.0154e-10	3.0893e-08	30/405	0.074	280/14267	0.019	ALDOA NAMPT LDHB TALDO1 ATP5B CNP CMPK1 MTHFD1 ATP5O IMPDH1 IMPDH2 NDUFS1 DLST GARS OLA1 ATP6V1H ACLY ATP1A1 GMPS IDH3A GART PNKP ITPA SLC25A13 G6PD ADK ATP5A1 PAICS DCXR MDH2
46164	alcohol catabolic process	4.5565e-10	3.396e-08	16/405	0.039	78/14267	0.005	ALDOA LDHB LDHA SORD TALDO1 HK2 HK1 COMT DLAT PFKM PDHB G6PD PKM2 GAPDH MDH2 ENO1
5996	monosaccharide metabolic process	4.9738e-10	3.5947e-08	26/405	0.064	216/14267	0.015	PTGES3 ALDOA LDHB LDHA SORD TALDO1 HK2 HK1 PDHB AKR1A1 GAPDH ENO1 AIMP1 DLAT PFKM CPS1 PPP1CB CPT1A G6PD PKM2 GFPT1 SLC25A10 MDH2 DCXR PC PYGB
8380	RNA splicing	6.1733e-10	4.3304e-08	30/405	0.074	285/14267	0.019	RALY FUS NCBP1 SKIV2L2 HNRNPL SFRS6 SF3B1 HNRNPM HNRNPF HNRNPD SNRNP70 HNRNPC RBM28 PRPF40A DHX9 MAGOH HNRNPA2B1 PTBP1 DDX1 SFRS1 HNRNPR RBMX SFRS3 EIF4A3 SFPQ SNRNP200 KHSRP THOC4 PHF5A HNRNPH1
55086	nucleobase, nucleoside and nucleotide metabolic process	6.4216e-10	4.3759e-08	31/405	0.076	303/14267	0.021	ALDOA NAMPT LDHB TALDO1 ATP5B CNP CMPK1 MTHFD1 ATP5O IMPDH1 IMPDH2 NDUFS1 DLST GARS OLA1 ATP6V1H ACLY ATP1A1 GMPS IDH3A GART APRT PNKP ITPA SLC25A13 G6PD ADK ATP5A1 PAICS DCXR MDH2
16052	carbohydrate catabolic process	1.1273e-09	7.4684e-08	18/405	0.044	107/14267	0.007	ALDOA LDHB LDHA SORD TALDO1 HK2 HK1 PFKM DLAT CPS1 PDHB G6PD AKR1A1 PKM2 GAPDH MDH2 ENO1 PYGB
6096	glycolysis	1.1921e-09	7.6844e-08	12/405	0.029	42/14267	0.002	ALDOA LDHB LDHA PKM2 HK2 HK1 PFKM DLAT GAPDH PDHB MDH2 ENO1
6414	translational elongation	1.7075e-09	1.0717e-07	17/405	0.041	97/14267	0.006	TUFM EEF1B2 RPL14 RPL13 RPL15 VARS RPS25 RPS18 RPS27 RPL7 RPL13A RPL22 RPL9 RPLP1 EEF1D RPS27A RPS24
19320	hexose catabolic process	1.8592e-09	1.137e-07	14/405	0.034	63/14267	0.004	ALDOA LDHB LDHA TALDO1 HK2 HK1 DLAT PFKM PDHB G6PD PKM2 GAPDH MDH2 ENO1
55114	oxidation reduction	2.7798e-09	1.5921e-07	47/405	0.116	646/14267	0.045	HSD17B10 LDHB LDHA SORD PRDX5 PRDX2 PRDX3 PRDX1 PDHB HADHA FAR1 MTHFD1 CBR1 AKR1A1 P4HA1 FASN IDH2 COX6B1 ALDH4A1 SPR NQO1 HADH NDUFS3 GAPDH IMPDH1 NDUFS1 IMPDH2 ACADM GRHPR DECR1 CPS1 CRYZ POR IDH3A SDHA TXNDC12 DHRS2 ALDH7A1 SLC25A13 G6PD PRDX6 NDUFV1 DLD TXN ALDH2 DCXR MDH2
43039	tRNA aminoacylation	2.8704e-09	1.5921e-07	12/405	0.029	45/14267	0.003	IARS WARS NARS AIMP1 RARS LARS HARS GARS EPRS TPR VARS KARS
43038	amino acid activation	2.8704e-09	1.5921e-07	12/405	0.029	45/14267	0.003	IARS WARS NARS AIMP1 RARS LARS HARS GARS EPRS TPR VARS KARS
6418	tRNA aminoacylation for protein translation	2.8704e-09	1.5921e-07	12/405	0.029	45/14267	0.003	IARS WARS NARS AIMP1 RARS LARS HARS GARS EPRS TPR VARS KARS
34660	ncRNA metabolic process	3.3884e-09	1.8366e-07	26/405	0.064	236/14267	0.016	HSD17B10 RPL14 NARS VARS KARS IARS WARS SBDS RPL7 LARS DDX21 TPR NSUN2 RPS24 TBL3 AIMP1 EXOSC6 EMG1 GARS EPRS SSB FBL EIF4A3 RARS HARS NOP56
46365	monosaccharide catabolic process	3.5624e-09	1.8881e-07	14/405	0.034	66/14267	0.004	ALDOA LDHB LDHA TALDO1 HK2 HK1 DLAT PFKM PDHB G6PD PKM2 GAPDH MDH2 ENO1
6397	mRNA processing	3.642e-09	1.8883e-07	30/405	0.074	307/14267	0.021	RALY NCBP1 SKIV2L2 HNRNPL SFRS6 SF3B1 HNRNPM HNRNPF SNRNP70 HNRNPC RBM28 PRPF40A SYMPK MAGOH HNRNPA2B1 PTBP1 DDX1 SFRS1 HNRNPR RBMX SFRS3 EIF4A3 SFPQ SNRNP200 KHSRP CPSF6 THOC4 PHF5A HNRNPH1 ADAR
44248	cellular catabolic process	6.0582e-09	3.0742e-07	52/405	0.128	775/14267	0.054	NCBP1 PRDX2 CNP PRDX3 PRDX1 PDHB MTHFD1 MCCC2 MCCC1 WIBG ATP5O RPN2 HADH CDK1 ACADM MAGOH OLA1 DECR1 EIF4A3 PNKP PSME1 PRDX6 PSME2 CTSD MDH2 ACAA1 USP7 RAD23B ECH1 RNH1 ECHS1 HSPA1A PPT1 COMT HADHA HADHB AKR1A1 HNRNPD IDH2 ALDH4A1 FEN1 FH DLST CS ACLY PCNP CRYZ CPS1 IDH3A CPT1A SDHA PSMD12
46907	intracellular transport	7.3329e-09	3.6435e-07	47/405	0.116	666/14267	0.046	COPA SRP14 NCBP1 PDIA3 ATP5B HK2 HK1 CALR HOOK1 COPB2 SET CSE1L SRPR SEC22B ATP5O VPS35 RANBP2 TPR SAR1B SEC24C TNPO1 HSPA8 AP2M1 HSPA9 SCAMP3 HSP90AA1 OPA1 MYO1C YWHAB SCFD1 SLC25A13 KRT18 TOMM70A SLC25A10 TXNDC5 TRPS1 IPO4 ARCN1 USO1 RHOT2 GNAS THOC4 ATP5A1 KPNA2 MYBBP1A COPE LRPPRC
6457	protein folding	1.3525e-08	6.5831e-07	21/405	0.051	169/14267	0.011	PTGES3 COPA HSP90AA1 FKBP4 PDIA6 HSPA1A CCT2 CCT3 CALR CANX TRAP1 CCT5 CCT4 PPIA CCT8 RUVBL2 RANBP2 HSPD1 AHSA1 HSPA8 HSPA9
15980	energy derivation by oxidation of organic compounds	2.8029e-08	1.337e-06	19/405	0.046	145/14267	0.01	PTGES3 DLST CS CPS1 PPP1CB PDHB IDH3A SDHA SLC25A13 NDUFV1 GFPT1 DLD IDH2 GNAS NDUFS3 NDUFS1 MDH2 PYGB FH
51649	establishment of localization in cell	3.6957e-08	1.7283e-06	54/405	0.133	866/14267	0.06	SRP14 NCBP1 COPA PDIA3 ATP5B CANX HOOK1 COPB2 SRPR ATP5O RANBP2 SEC24C SAR1B TPR SCAMP3 OPA1 HSP90AA1 UNC13D KRT18 IPO4 TXNDC5 ARCN1 SCIN USO1 THOC4 GNAS KPNA2 MYBBP1A COPE LRPPRC CAPS HK2 HK1 CALR SET CSE1L SEC22B VPS35 TNPO1 HSPA8 HSPA9 AP2M1 MYO1C SCRN1 GARS YWHAB SCFD1 SLC25A13 TOMM70A TRPS1 SLC25A10 SPTBN2 RHOT2 ATP5A1
44262	cellular carbohydrate metabolic process	4.0001e-08	1.8347e-06	32/405	0.079	380/14267	0.026	PTGES3 ALDOA LDHB LDHA SORD TALDO1 HK2 HK1 PDHB NANS AKR1A1 IDH2 RPN2 GAPDH ENO1 FH AIMP1 CS ACLY PFKM DLAT CPS1 PPP1CB CPT1A G6PD SLC25A10 PKM2 GFPT1 DCXR MDH2 PC PYGB
51641	cellular localization	6.3392e-08	2.8526e-06	58/405	0.143	978/14267	0.068	SRP14 NCBP1 COPA PDIA3 ATP5B CANX HOOK1 COPB2 SRPR ATP5O RANBP2 TPR SEC24C SAR1B CDK1 SCAMP3 HSP90AA1 OPA1 G3BP2 TACC2 UNC13D KRT18 IPO4 TXNDC5 ARCN1 SCIN USO1 THOC4 GNAS KPNA2 MYBBP1A COPE LRPPRC CAPS HK2 HK1 CALR EZR SET CSE1L SEC22B VPS35 TNPO1 HSPA8 AP2M1 HSPA9 MYO1C GARS SCRN1 YWHAB SCFD1 SLC25A13 TOMM70A TRPS1 SLC25A10 SPTBN2 RHOT2 ATP5A1
34645	cellular macromolecule biosynthetic process	7.3573e-08	3.2495e-06	60/405	0.148	1032/14267	0.072	PTGES3 RPL14 NARS RPL13 RPL15 NAP1L1 EIF5B FUBP1 TOP1 WARS NANS RPLP1 RPN2 TPR TOP2A RPS27A OPA1 CD3EAP RSL1D1 PNKP RPS18 GTF2I EIF4A2 RARS SMARCA5 HARS MRPL49 EEF1D TUFM EEF1B2 RNH1 VARS KARS TK1 RPS25 IARS RPS27 SET RPL7 KRT7 RPL9 LARS APEX1 FEN1 RPS24 FH SSRP1 AIMP1 RRBP1 PHB GARS EPRS LRRC47 TNKS1BP1 RPL22 RPL13A TRPS1 SUPT16H PARP1 RBM14
6099	tricarboxylic acid cycle	8.8787e-08	3.8501e-06	8/405	0.019	22/14267	0.001	SDHA DLST CS IDH2 PDHB MDH2 IDH3A FH
6084	acetyl-CoA metabolic process	9.2358e-08	3.8645e-06	9/405	0.022	30/14267	0.002	SDHA DLST CS IDH2 DLAT PDHB MDH2 IDH3A FH
6635	fatty acid beta-oxidation	9.2358e-08	3.8645e-06	9/405	0.022	30/14267	0.002	ECH1 ACADM ECHS1 DECR1 HADH CPT1A HADHA HADHB ACAA1
6996	organelle organization	1.129e-07	4.6424e-06	73/405	0.18	1381/14267	0.096	XRCC5 PTGES3 COPA LIMA1 RAB5C PREX1 CAPZA1 XRCC6 NAP1L1 CBX3 TIMM50 CNP PRDX3 DSTN HOOK1 COPB2 H2AFY ACIN1 CAP1 TOP2A CDK1 HSP90AA1 OPA1 HIST1H1B MTA2 NCL TACC2 KRT19 RCC2 ARCN1 SCIN USO1 SMARCA5 CTSD RUVBL2 RUVBL1 COPE SMARCA4 ALDOA GNAI3 HK2 RNH1 PRKDC HK1 PPT1 ARPC4 RCC1 CALR CAPZB RPS25 PFN1 NUMA1 TUBB SET EZR RAC2 KRT7 SAFB KRT8 KRT4 EMD CHD4 INF2 HIST1H2BB HIST1H2BC PHB TNKS1BP1 CORO1A TOMM…
9259	ribonucleotide metabolic process	1.2176e-07	4.922e-06	18/405	0.044	143/14267	0.01	ALDOA ATP5B GARS ATP6V1H OLA1 ATP1A1 ACLY GMPS CMPK1 GART SLC25A13 ADK ATP5O ATP5A1 PAICS IMPDH1 NDUFS1 IMPDH2
46356	acetyl-CoA catabolic process	1.3278e-07	5.2781e-06	8/405	0.019	23/14267	0.001	SDHA DLST CS IDH2 PDHB MDH2 IDH3A FH
9059	macromolecule biosynthetic process	1.4902e-07	5.8263e-06	60/405	0.148	1053/14267	0.073	PTGES3 RPL14 NARS RPL13 RPL15 NAP1L1 EIF5B FUBP1 TOP1 WARS NANS RPLP1 RPN2 TPR TOP2A RPS27A OPA1 CD3EAP RSL1D1 PNKP RPS18 GTF2I EIF4A2 RARS SMARCA5 HARS MRPL49 EEF1D TUFM EEF1B2 RNH1 VARS KARS TK1 RPS25 IARS RPS27 SET RPL7 KRT7 RPL9 LARS APEX1 FEN1 RPS24 FH SSRP1 AIMP1 RRBP1 PHB GARS EPRS LRRC47 TNKS1BP1 RPL22 RPL13A TRPS1 SUPT16H PARP1 RBM14
44419	interspecies interaction between organisms	2.0546e-07	7.9037e-06	28/405	0.069	327/14267	0.022	USP7 VAPB KARS SF3B1 TOP1 KRT7 SND1 KRT8 ZYX TNPO1 HSPA8 FH SLC25A6 ATP6V1H TRIM25 STAT3 EIF4G1 KRT19 KRT18 EIF4E TFRC C1QBP PPIA EIF4A2 THOC4 HSPD1 PDCD6IP KPNA2
6399	tRNA metabolic process	2.1854e-07	8.2733e-06	16/405	0.039	118/14267	0.008	HSD17B10 AIMP1 NARS GARS EPRS SSB VARS FBL KARS IARS WARS RARS LARS HARS TPR NSUN2
45454	cell redox homeostasis	2.8664e-07	1.0682e-05	12/405	0.029	66/14267	0.004	TXNDC12 PDIA3 PRDX6 TXNDC5 DLD TXN PRDX5 PDIA6 PRDX2 PRDX3 APEX1 PRDX1
15031	protein transport	3.387e-07	1.2428e-05	47/405	0.116	756/14267	0.052	CAPS COPA SRP14 PDIA3 RAB5C HK2 HK1 RAB1B TIMM50 PPT1 SELENBP1 CALR CANX HOOK1 COPB2 CSE1L SRPR RAB11B SEC22B VPS35 RANBP2 RAB6A TPR SAR1B SEC24C TNPO1 NSF AP2M1 HSPA9 SCAMP3 GDI2 MYO1C RRBP1 NUP88 YWHAB SCFD1 KRT18 TOMM70A TRPS1 IPO4 ARCN1 ARF4 USO1 GNAS PDCD6IP KPNA2 COPE
51186	cofactor metabolic process	3.5613e-07	1.2869e-05	21/405	0.051	204/14267	0.014	DLST NAMPT LDHB TALDO1 CS PPT1 ACLY DLAT PDHB IDH3A MTHFD1 SDHA CBR1 G6PD MCCC1 DLD IDH2 MGST1 DCXR MDH2 FH
6732	coenzyme metabolic process	3.7732e-07	1.3431e-05	18/405	0.044	154/14267	0.01	DLST NAMPT LDHB TALDO1 CS ACLY DLAT PDHB IDH3A MTHFD1 SDHA G6PD DLD IDH2 MGST1 DCXR MDH2 FH
6163	purine nucleotide metabolic process	4.353e-07	1.5268e-05	19/405	0.046	172/14267	0.012	ALDOA ATP5B GARS ATP6V1H OLA1 CNP ATP1A1 ACLY GMPS GART MTHFD1 SLC25A13 ADK ATP5O ATP5A1 PAICS IMPDH1 NDUFS1 IMPDH2
44283	small molecule biosynthetic process	4.5557e-07	1.5747e-05	33/405	0.081	444/14267	0.031	PTGES3 ALDOA NAMPT SORD ASS1 ATP5B CNP CMPK1 MTHFD1 FAR1 AKR1A1 FASN ALDH4A1 ATP5O IMPDH1 ACSL3 IMPDH2 ACADM GARS ATP6V1H ATP1A1 CPS1 GMPS GART APRT SLC25A13 G6PD SLC25A10 ADK ATP5A1 PAICS RNPEP PC
45184	establishment of protein localization	5.1309e-07	1.7482e-05	47/405	0.116	767/14267	0.053	CAPS COPA SRP14 PDIA3 RAB5C HK2 HK1 RAB1B TIMM50 PPT1 SELENBP1 CALR CANX HOOK1 COPB2 CSE1L SRPR RAB11B SEC22B VPS35 RANBP2 RAB6A TPR SAR1B SEC24C TNPO1 NSF AP2M1 HSPA9 SCAMP3 GDI2 MYO1C RRBP1 NUP88 YWHAB SCFD1 KRT18 TOMM70A TRPS1 IPO4 ARCN1 ARF4 USO1 GNAS PDCD6IP KPNA2 COPE
9109	coenzyme catabolic process	5.4412e-07	1.8278e-05	8/405	0.019	27/14267	0.001	SDHA DLST CS IDH2 PDHB MDH2 IDH3A FH
42592	homeostatic process	6.4072e-07	2.1224e-05	47/405	0.116	773/14267	0.054	ALDOA XRCC5 PTGES3 PDIA3 ATP5B ERBB2 XRCC6 HK2 PRKDC PDIA6 PRDX5 SFXN1 PPT1 PRDX2 PRDX3 CALR ACAT2 ACAT1 PRDX1 CKB RAC2 SPR ACIN1 APEX1 NDUFS1 FH RPS24 ATP6V1H ATP1A1 PFKM CPS1 SLC9A3R1 S100A14 NCL PARK7 STAT3 TNKS1BP1 TXNDC12 CORO1A G6PD TFRC PRDX6 TXNDC5 TXN DLD RHOT2 PARP1
33036	macromolecule localization	8.9089e-07	2.9106e-05	60/405	0.148	1110/14267	0.077	COPA SRP14 NCBP1 PDIA3 RAB5C RAB1B TIMM50 SELENBP1 CANX HOOK1 COPB2 SRPR RANBP2 RAB6A TPR SEC24C SAR1B NSF CDK1 SCAMP3 NUP88 MAGOH HNRNPA2B1 G3BP2 EIF4A3 KRT18 IPO4 ARCN1 KHSRP USO1 THOC4 GNAS PDCD6IP KPNA2 COPE LRPPRC CAPS HK2 HK1 PPT1 ACAT2 CALR ACAT1 EZR CSE1L RAB11B SEC22B VPS35 TNPO1 AP2M1 FH HSPA9 GDI2 MYO1C RRBP1 YWHAB SCFD1 TOMM70A TRPS1 ARF4
9150	purine ribonucleotide metabolic process	1.0285e-06	3.3149e-05	16/405	0.039	132/14267	0.009	ALDOA ATP5B GARS ATP6V1H OLA1 ACLY ATP1A1 GMPS GART SLC25A13 ATP5O ATP5A1 PAICS IMPDH1 NDUFS1 IMPDH2
34654	nucleobase, nucleoside, nucleotide and nucleic acid biosynthetic process	1.1323e-06	3.5535e-05	19/405	0.046	183/14267	0.012	ALDOA NAMPT ATP5B GARS ATP6V1H CNP ATP1A1 GMPS CMPK1 GART APRT MTHFD1 SLC25A13 ADK ATP5O ATP5A1 PAICS IMPDH1 IMPDH2
34404	nucleobase, nucleoside and nucleotide biosynthetic process	1.1323e-06	3.5535e-05	19/405	0.046	183/14267	0.012	ALDOA NAMPT ATP5B GARS ATP6V1H CNP ATP1A1 GMPS CMPK1 GART APRT MTHFD1 SLC25A13 ADK ATP5O ATP5A1 PAICS IMPDH1 IMPDH2
46483	heterocycle metabolic process	1.2564e-06	3.8915e-05	27/405	0.066	337/14267	0.023	ALDOA ATP5B CNP CMPK1 MTHFD1 P4HA1 MCCC1 ALDH4A1 ATP5O SPR IMPDH1 IMPDH2 NDUFS1 GARS OLA1 ATP6V1H ACLY ATP1A1 GMPS GART APRT SLC25A13 G6PD ADK DLD ATP5A1 PAICS
34440	lipid oxidation	1.3723e-06	4.1429e-05	9/405	0.022	40/14267	0.002	ECH1 ACADM ECHS1 DECR1 HADH CPT1A HADHA HADHB ACAA1
19395	fatty acid oxidation	1.3723e-06	4.1429e-05	9/405	0.022	40/14267	0.002	ECH1 ACADM ECHS1 DECR1 HADH CPT1A HADHA HADHB ACAA1
6164	purine nucleotide biosynthetic process	1.8717e-06	5.5346e-05	16/405	0.039	138/14267	0.009	ALDOA ATP5B GARS ATP6V1H CNP ATP1A1 GMPS GART MTHFD1 SLC25A13 ADK ATP5O ATP5A1 PAICS IMPDH1 IMPDH2
6519	cellular amino acid and derivative metabolic process	1.8797e-06	5.5346e-05	28/405	0.069	365/14267	0.025	ASS1 NARS COMT VARS SLC7A5 KARS CKB IARS MTHFD1 WARS MCCC2 P4HA1 MCCC1 LARS ALDH4A1 TPR ACADM AIMP1 GARS EPRS CPS1 GMPS CKMT1A G6PD RARS GFPT1 HARS MGST1
9113	purine base biosynthetic process	2.0629e-06	6e-05	5/405	0.012	9/14267	0	GARS PAICS GMPS APRT GART
9062	fatty acid catabolic process	2.128e-06	6.042e-05	9/405	0.022	42/14267	0.002	ECH1 ACADM ECHS1 DECR1 HADH CPT1A HADHA HADHB ACAA1
43648	dicarboxylic acid metabolic process	2.128e-06	6.042e-05	9/405	0.022	42/14267	0.002	SDHA DLST DLD CS IDH2 MDH2 IDH3A PC FH
16192	vesicle-mediated transport	2.2074e-06	6.1011e-05	38/405	0.093	591/14267	0.041	CAPS COPA GNAI3 ATP5B HK2 HK1 PPT1 HOOK1 COPB2 PLIN3 SEC22B VPS35 RAB6A CAP1 SEC24C SAR1B NSF HSPA8 AP2M1 FH SCAMP3 GARS SCRN1 ATP6V1H CORO1A SCFD1 UNC13D KRT18 GAPVD1 TFRC TXNDC5 ARCN1 SCIN ARF4 SPTBN2 USO1 CPNE3 COPE
30258	lipid modification	2.2223e-06	6.1011e-05	11/405	0.027	66/14267	0.004	ECH1 ACADM ECHS1 DECR1 ACAT2 HADH ACAT1 CPT1A HADHA HADHB ACAA1
5975	carbohydrate metabolic process	2.2256e-06	6.1011e-05	35/405	0.086	522/14267	0.036	PTGES3 ALDOA LDHB LDHA GANAB SORD TALDO1 HK2 HK1 PDHB NANS AKR1A1 IDH2 RPN2 GAPDH ENO1 FH AIMP1 CS ACLY PFKM DLAT CPS1 PPP1CB CPT1A IDH3A G6PD SLC25A10 PKM2 GFPT1 ALDH2 DCXR MDH2 PC PYGB
6066	alcohol metabolic process	2.2619e-06	6.1301e-05	31/405	0.076	433/14267	0.03	PTGES3 ALDOA LDHB LDHA SORD TALDO1 HK2 HK1 COMT ACAT2 ACAT1 PDHB AKR1A1 GAPDH ENO1 FH AIMP1 PFKM DLAT CPS1 PPP1CB CPT1A G6PD PKM2 GFPT1 SLC25A10 ALDH2 DCXR MDH2 PC PYGB
6520	cellular amino acid metabolic process	2.5438e-06	6.8169e-05	21/405	0.051	230/14267	0.016	AIMP1 ASS1 NARS GARS EPRS CPS1 VARS GMPS SLC7A5 KARS MTHFD1 IARS MCCC2 WARS GFPT1 MCCC1 RARS LARS HARS ALDH4A1 TPR
9165	nucleotide biosynthetic process	2.9227e-06	7.6803e-05	18/405	0.044	177/14267	0.012	ALDOA NAMPT ATP5B GARS ATP6V1H CNP ATP1A1 GMPS CMPK1 GART MTHFD1 SLC25A13 ADK ATP5O ATP5A1 PAICS IMPDH1 IMPDH2
51187	cofactor catabolic process	2.9304e-06	7.6803e-05	8/405	0.019	33/14267	0.002	SDHA DLST CS IDH2 PDHB MDH2 IDH3A FH
45333	cellular respiration	3.056e-06	7.9224e-05	13/405	0.032	96/14267	0.006	DLST CS IDH3A PDHB SDHA SLC25A13 NDUFV1 DLD IDH2 NDUFS3 NDUFS1 MDH2 FH
9260	ribonucleotide biosynthetic process	3.108e-06	7.9706e-05	15/405	0.037	127/14267	0.008	ALDOA ATP5B GARS ATP6V1H ATP1A1 GMPS CMPK1 GART SLC25A13 ADK ATP5O ATP5A1 IMPDH1 PAICS IMPDH2
9060	aerobic respiration	3.7379e-06	9.4073e-05	8/405	0.019	34/14267	0.002	SDHA DLST CS IDH2 PDHB MDH2 IDH3A FH
16043	cellular component organization	3.7471e-06	9.4073e-05	109/405	0.269	2560/14267	0.179	XRCC5 NCBP1 CAPZA1 XRCC6 TUBB2C CBX3 CNP HOOK1 SFRS6 PRKAR2A H2AFY ACIN1 SAR1B OPA1 MTA2 SFRS1 TACC2 KRT19 UNC13D GAPVD1 RCC2 TXNDC5 SMARCA5 USO1 DSP SMARCA4 SEPT9 ALDOA HMGB1 HSD17B10 GNAI3 ERBB2 ARPC4 PPT1 RCC1 ACAT2 CALR ACAT1 CAPZB RPS25 PFN1 TUBB RAC2 EMD FH PHB DDX1 EPRS CRYZ TNKS1BP1 CORO1A TOMM70A SMARCC2 SUPT16H HSPD1 PARP1 PTGES3 COPA LIMA1 RAB5C PREX1 ATP5B NAP1L1 TIMM50 PRDX3 DSTN COP…
375	RNA splicing, via transesterification reactions	3.8651e-06	9.6022e-05	13/405	0.032	98/14267	0.006	NCBP1 HNRNPA2B1 DDX1 SFRS1 SFRS6 SF3B1 HNRNPM SFPQ SNRNP200 KHSRP PHF5A HNRNPC SNRNP70
44242	cellular lipid catabolic process	4.1499e-06	0.00010204	12/405	0.029	84/14267	0.005	ECH1 ACADM PRDX6 ECHS1 PPT1 DECR1 CPS1 HADH CPT1A HADHA HADHB ACAA1
9156	ribonucleoside monophosphate biosynthetic process	4.3554e-06	0.0001055	7/405	0.017	25/14267	0.001	ADK GARS PAICS GMPS IMPDH1 IMPDH2 GART
44085	cellular component biogenesis	4.3791e-06	0.0001055	55/405	0.135	1034/14267	0.072	NCBP1 LIMA1 RPL14 PREX1 CAPZA1 TUBB2C NAP1L1 SFRS6 SBDS PRKAR2A H2AFY DDX21 CDK1 HSP90AA1 OPA1 EXOSC6 EMG1 HIST1H1B PFKM DECR1 SLC9A3R1 SFRS1 EIF4A3 KRT19 GTF2I SNRNP200 SMARCA5 CTSD SEPT9 HSD17B10 FKBP4 HK2 ARPC4 ACAT2 CALR ACAT1 RPS25 TUBB EZR SET RAC2 RPL7 RPS24 HIST1H2BB TBL3 HIST1H2BC DDX1 YWHAB EPRS CRYZ CPT1A FBL CORO1A HSPD1 NOP56
51704	multi-organism process	5.4068e-06	0.00012895	45/405	0.111	785/14267	0.055	USP7 ASS1 VAPB FKBP4 PRDX2 COMT PRDX3 KARS TOP1 SF3B1 KRT7 SND1 KRT8 SPR ZYX TNPO1 HSPA8 ENO1 FH HIST1H2BC ACTA2 SLC25A6 ATP6V1H TRIM25 CPS1 S100A14 STAT3 EIF4G1 KRT19 CCT5 EIF4E UNC13D KRT18 C1QBP TFRC PPIA EIF4A2 ALDH2 HSPB1 GNAS THOC4 PDCD6IP HSPD1 KPNA2 MGST1
32787	monocarboxylic acid metabolic process	6.3474e-06	0.00014989	24/405	0.059	304/14267	0.021	PTGES3 LDHB ECH1 ACADM CRABP2 ECHS1 DECR1 GRHPR HADHA CPT1A HADHB FAR1 MTHFD1 AKR1A1 P4HA1 SLC25A10 MCCC1 FASN IDH2 HADH ACSL3 RNPEP ACAA1 PC
44271	cellular nitrogen compound biosynthetic process	6.7819e-06	0.00015765	25/405	0.061	326/14267	0.022	ALDOA NAMPT ASS1 ATP5B CNP CMPK1 MTHFD1 ALDH4A1 ATP5O SPR NQO1 IMPDH1 IMPDH2 ACADM GARS ATP6V1H ATP1A1 CPS1 GMPS GART APRT SLC25A13 ADK ATP5A1 PAICS
16054	organic acid catabolic process	6.9334e-06	0.00015765	14/405	0.034	119/14267	0.008	ACADM ECH1 ECHS1 DECR1 HADHA CPT1A HADHB MTHFD1 MCCC2 AKR1A1 MCCC1 ALDH4A1 HADH ACAA1
46395	carboxylic acid catabolic process	6.9334e-06	0.00015765	14/405	0.034	119/14267	0.008	ACADM ECH1 ECHS1 DECR1 HADHA CPT1A HADHB MTHFD1 MCCC2 AKR1A1 MCCC1 ALDH4A1 HADH ACAA1
9168	purine ribonucleoside monophosphate biosynthetic process	7.0069e-06	0.00015765	6/405	0.014	18/14267	0.001	GARS PAICS GMPS IMPDH1 IMPDH2 GART
9127	purine nucleoside monophosphate biosynthetic process	7.0069e-06	0.00015765	6/405	0.014	18/14267	0.001	GARS PAICS GMPS IMPDH1 IMPDH2 GART
8104	protein localization	7.175e-06	0.00015993	50/405	0.123	921/14267	0.064	SRP14 COPA PDIA3 RAB5C RAB1B SELENBP1 TIMM50 CANX HOOK1 COPB2 SRPR RAB6A RANBP2 SEC24C SAR1B TPR NSF CDK1 SCAMP3 NUP88 G3BP2 KRT18 IPO4 ARCN1 USO1 GNAS PDCD6IP KPNA2 COPE CAPS HK2 HK1 PPT1 CALR EZR CSE1L RAB11B SEC22B VPS35 TNPO1 HSPA9 AP2M1 GDI2 MYO1C RRBP1 YWHAB SCFD1 TOMM70A TRPS1 ARF4
9161	ribonucleoside monophosphate metabolic process	7.6603e-06	0.00016635	7/405	0.017	27/14267	0.001	ADK GARS PAICS GMPS IMPDH1 IMPDH2 GART
377	RNA splicing, via transesterification reactions with bulged adenosine as nucleophile	7.6722e-06	0.00016635	12/405	0.029	89/14267	0.006	SFRS6 HNRNPM NCBP1 SF3B1 SFPQ SNRNP200 HNRNPA2B1 DDX1 SNRNP70 HNRNPC PHF5A SFRS1
398	nuclear mRNA splicing, via spliceosome	7.6722e-06	0.00016635	12/405	0.029	89/14267	0.006	SFRS6 HNRNPM NCBP1 SF3B1 SFPQ SNRNP200 HNRNPA2B1 DDX1 SNRNP70 HNRNPC PHF5A SFRS1
46496	nicotinamide nucleotide metabolic process	9.1147e-06	0.00019584	8/405	0.019	38/14267	0.002	DLST NAMPT LDHB G6PD TALDO1 DCXR MDH2 IDH3A
9167	purine ribonucleoside monophosphate metabolic process	1.394e-05	0.00029423	6/405	0.014	20/14267	0.001	GARS PAICS GMPS IMPDH1 IMPDH2 GART
9126	purine nucleoside monophosphate metabolic process	1.394e-05	0.00029423	6/405	0.014	20/14267	0.001	GARS PAICS GMPS IMPDH1 IMPDH2 GART
9124	nucleoside monophosphate biosynthetic process	1.6529e-05	0.00034137	8/405	0.019	41/14267	0.002	ADK GARS CNP PAICS GMPS IMPDH1 IMPDH2 GART
19362	pyridine nucleotide metabolic process	1.6529e-05	0.00034137	8/405	0.019	41/14267	0.002	DLST NAMPT LDHB G6PD TALDO1 DCXR MDH2 IDH3A
42221	response to chemical stimulus	1.6603e-05	0.00034137	69/405	0.17	1467/14267	0.102	SRP14 VAPB SRP68 PRDX5 CNP PRDX2 PRDX3 PRDX1 TOP1 HSPH1 SBDS GSTM3 PRKAR2A SPR CAP1 NQO1 HADH CDK1 HSP90AA1 DHRS2 PNKP TRAP1 KRT19 G6PD PRDX6 HSPB1 CTSC GNAS HMGB1 ASS1 ERBB2 HK2 PRKDC HSPA1A COMT ACAT2 HADHA PFN1 SRRT RAC2 ACSL3 EMD HSPA8 FH S100A16 AIMP1 GARS ATP1A1 TRIM25 OXSR1 CPS1 CAPN2 CRYZ S100A14 PARK7 STAT3 CPT1A GART HYOU1 CORO1A SCFD1 SLC25A13 TFRC ALDH2 HSPD1 RBM14 PARP1 TJP2 MGST1
34599	cellular response to oxidative stress	1.8779e-05	0.0003828	9/405	0.022	54/14267	0.003	TRAP1 DHRS2 CDK1 G6PD PRDX6 PRDX5 PRDX2 PRDX3 PRDX1
46112	nucleobase biosynthetic process	1.9176e-05	0.00038757	5/405	0.012	13/14267	0	GARS PAICS GMPS APRT GART
44106	cellular amine metabolic process	2.5502e-05	0.00050119	23/405	0.056	309/14267	0.021	ACADM NARS AIMP1 ASS1 GARS EPRS COMT CPS1 VARS GMPS SLC7A5 KARS MTHFD1 IARS MCCC2 WARS GFPT1 MCCC1 RARS LARS HARS ALDH4A1 TPR
51236	establishment of RNA localization	2.5638e-05	0.00050119	12/405	0.029	100/14267	0.007	NCBP1 EIF4A3 MYO1C NUP88 MAGOH HNRNPA2B1 KHSRP G3BP2 THOC4 RANBP2 TPR LRPPRC
50657	nucleic acid transport	2.5638e-05	0.00050119	12/405	0.029	100/14267	0.007	NCBP1 EIF4A3 MYO1C NUP88 MAGOH HNRNPA2B1 KHSRP G3BP2 THOC4 RANBP2 TPR LRPPRC
50658	RNA transport	2.5638e-05	0.00050119	12/405	0.029	100/14267	0.007	NCBP1 EIF4A3 MYO1C NUP88 MAGOH HNRNPA2B1 KHSRP G3BP2 THOC4 RANBP2 TPR LRPPRC
9152	purine ribonucleotide biosynthetic process	2.9963e-05	0.00058098	13/405	0.032	118/14267	0.008	ALDOA ATP5B GARS ATP6V1H ATP1A1 GMPS GART SLC25A13 ATP5O ATP5A1 IMPDH1 PAICS IMPDH2
6403	RNA localization	3.4573e-05	0.00066496	12/405	0.029	103/14267	0.007	NCBP1 EIF4A3 MYO1C NUP88 MAGOH HNRNPA2B1 KHSRP G3BP2 THOC4 RANBP2 TPR LRPPRC
2228	natural killer cell mediated immunity	4.0912e-05	0.00077441	4/405	0.009	8/14267	0	TUBB UNC13D TUBB2C PRDX1
42267	natural killer cell mediated cytotoxicity	4.0912e-05	0.00077441	4/405	0.009	8/14267	0	TUBB UNC13D TUBB2C PRDX1
43933	macromolecular complex subunit organization	4.1511e-05	0.0007745	40/405	0.098	723/14267	0.05	NCBP1 HSD17B10 PREX1 FKBP4 CAPZA1 TUBB2C HK2 NAP1L1 ARPC4 CALR ACAT2 ACAT1 DSTN RPS25 SFRS6 PRKAR2A TUBB SET H2AFY HIST1H2BB CDK1 HIST1H2BC HSP90AA1 OPA1 HIST1H1B YWHAB DDX1 EPRS PFKM DECR1 CRYZ SFRS1 SLC9A3R1 CPT1A GTF2I SNRNP200 SUPT16H SMARCA5 HSPD1 SEPT9
22613	ribonucleoprotein complex biogenesis	4.1567e-05	0.0007745	17/405	0.041	195/14267	0.013	NCBP1 TBL3 RPL14 EXOSC6 EMG1 DDX1 SFRS1 FBL RPS25 SFRS6 EIF4A3 SBDS RPL7 SNRNP200 DDX21 NOP56 RPS24
30835	negative regulation of actin filament depolymerization	4.3961e-05	0.00081277	6/405	0.014	24/14267	0.001	LIMA1 SCIN CAPZA1 SPTBN2 CAPZB SPTAN1
65003	macromolecular complex assembly	4.4932e-05	0.00082432	38/405	0.093	675/14267	0.047	NCBP1 HSD17B10 PREX1 FKBP4 CAPZA1 TUBB2C HK2 NAP1L1 ARPC4 CALR ACAT2 ACAT1 RPS25 SFRS6 PRKAR2A TUBB SET H2AFY HIST1H2BB CDK1 HIST1H2BC HSP90AA1 OPA1 HIST1H1B YWHAB DDX1 EPRS PFKM DECR1 CRYZ SFRS1 SLC9A3R1 CPT1A GTF2I SNRNP200 SMARCA5 HSPD1 SEPT9
51028	mRNA transport	4.6773e-05	0.00085155	11/405	0.027	90/14267	0.006	NCBP1 EIF4A3 MYO1C NUP88 MAGOH KHSRP G3BP2 THOC4 RANBP2 TPR LRPPRC
51494	negative regulation of cytoskeleton organization	5.8634e-05	0.0010594	9/405	0.022	62/14267	0.004	SBDS CORO1A LIMA1 FKBP4 SCIN CAPZA1 SPTBN2 CAPZB SPTAN1
10608	posttranscriptional regulation of gene expression	5.962e-05	0.0010691	19/405	0.046	241/14267	0.016	DHX9 NCBP1 SRP14 MAGOH DDX1 EIF5B PRKDC CALR EIF4G1 EIF4A3 SRRT EIF4E KRT7 WIBG EIF4A2 SND1 HNRNPD HSPB1 HSPD1
6144	purine base metabolic process	6.0648e-05	0.0010794	5/405	0.012	16/14267	0.001	GARS PAICS GMPS APRT GART
19725	cellular homeostasis	6.5816e-05	0.0011628	29/405	0.071	466/14267	0.032	ALDOA PDIA3 ERBB2 ATP5B HK2 PRDX5 PDIA6 PRDX2 PPT1 PRDX3 CALR PRDX1 CKB SPR APEX1 NDUFS1 ATP6V1H ATP1A1 PFKM SLC9A3R1 NCL PARK7 TXNDC12 TFRC PRDX6 TXNDC5 TXN DLD RHOT2
30834	regulation of actin filament depolymerization	7.1664e-05	0.0012533	6/405	0.014	26/14267	0.001	LIMA1 SCIN CAPZA1 SPTBN2 CAPZB SPTAN1
42026	protein refolding	7.1992e-05	0.0012533	4/405	0.009	9/14267	0	PTGES3 HSP90AA1 HSPA1A HSPD1
65008	regulation of biological quality	7.7955e-05	0.0013473	69/405	0.17	1540/14267	0.107	PTGES3 XRCC5 COPA LIMA1 PDIA3 ATP5B CRABP2 CAPZA1 XRCC6 PRDX5 PDIA6 CNP PRDX2 PRDX3 PRDX1 CKB SPR ACIN1 NDUFS3 NDUFS1 ACTA2 G3BP2 ATP6V1H PFKM SLC9A3R1 NCL ARPC1B DHRS2 G6PD PRDX6 TXNDC5 SCIN TXN DLD ALDOA ERBB2 HK2 PRKDC HSPA1A PPT1 SFXN1 COMT ACAT2 CALR ACAT1 CAPZB EZR NDRG3 RAC2 APEX1 ENO1 RPS24 FH YWHAB ATP1A1 CPS1 S100A14 PARK7 STAT3 TNKS1BP1 TXNDC12 CORO1A TFRC SPTBN2 RHOT2 HSPD1 PARP1 AGR2…
30641	regulation of cellular pH	8.3924e-05	0.0014297	5/405	0.012	17/14267	0.001	ATP5B ATP6V1H ATP1A1 PPT1 NCL
6000	fructose metabolic process	8.3924e-05	0.0014297	5/405	0.012	17/14267	0.001	ALDOA TALDO1 SORD GFPT1 PFKM
6733	oxidoreduction coenzyme metabolic process	8.5968e-05	0.0014541	8/405	0.019	51/14267	0.003	DLST NAMPT LDHB G6PD TALDO1 DCXR MDH2 IDH3A
6189	de novo' IMP biosynthetic process	8.8924e-05	0.0014935	3/405	0.007	4/14267	0	GARS PAICS GART
6364	rRNA processing	9.3644e-05	0.0015618	11/405	0.027	97/14267	0.006	EIF4A3 SBDS TBL3 RPL7 EXOSC6 RPL14 EMG1 DDX21 NOP56 FBL RPS24
48193	Golgi vesicle transport	9.698e-05	0.0016062	13/405	0.032	132/14267	0.009	COPA SCAMP3 COPB2 SCFD1 KRT18 TXNDC5 ARCN1 USO1 SEC22B SAR1B SEC24C HSPA8 COPE
15931	nucleobase, nucleoside, nucleotide and nucleic acid transport	0.0001027	0.0016892	12/405	0.029	115/14267	0.008	NCBP1 EIF4A3 MYO1C NUP88 MAGOH HNRNPA2B1 KHSRP G3BP2 THOC4 RANBP2 TPR LRPPRC
9308	amine metabolic process	0.00011143	0.0018202	26/405	0.064	409/14267	0.028	ASS1 NARS COMT VARS SLC7A5 KARS CKB IARS MTHFD1 WARS MCCC2 P4HA1 MCCC1 LARS ALDH4A1 TPR ACADM AIMP1 GARS EPRS CPS1 GMPS CKMT1A RARS GFPT1 HARS
10639	negative regulation of organelle organization	0.00011281	0.0018303	11/405	0.027	99/14267	0.006	SBDS CORO1A LIMA1 SET FKBP4 SCIN CAPZA1 SPTBN2 TPR CAPZB SPTAN1
48205	COPI coating of Golgi vesicle	0.0001173	0.0018776	4/405	0.009	10/14267	0	COPA COPB2 ARCN1 COPE
48200	Golgi transport vesicle coating	0.0001173	0.0018776	4/405	0.009	10/14267	0	COPA COPB2 ARCN1 COPE
34470	ncRNA processing	0.00012622	0.002007	16/405	0.039	193/14267	0.013	HSD17B10 TBL3 RPL14 EXOSC6 EMG1 SSB FBL KARS EIF4A3 SRRT SBDS RPL7 DDX21 NOP56 NSUN2 RPS24
16072	rRNA metabolic process	0.00013522	0.0021358	11/405	0.027	101/14267	0.007	EIF4A3 SBDS TBL3 RPL7 EXOSC6 RPL14 EMG1 DDX21 NOP56 FBL RPS24
43603	cellular amide metabolic process	0.00015048	0.0023611	5/405	0.012	19/14267	0.001	NAMPT ASS1 MCCC1 DLD CPS1
43242	negative regulation of protein complex disassembly	0.0001612	0.0025127	7/405	0.017	42/14267	0.002	SBDS LIMA1 SCIN CAPZA1 SPTBN2 CAPZB SPTAN1
6810	transport	0.00016428	0.0025443	102/405	0.251	2572/14267	0.18	SRP14 NCBP1 RAB1B SELENBP1 TPD52 SLC7A5 HOOK1 SPR SAR1B SCAMP3 OPA1 MAGOH HNRNPA2B1 POR UNC13D KRT18 GAPVD1 TXNDC5 USO1 PDCD6IP MYBBP1A LRPPRC GNAI3 PPT1 SFXN1 ACAT2 CALR ACAT1 CSE1L AP2M1 FH MYO1C GARS CORO1A SLC25A13 TOMM70A NDUFV1 TRPS1 SLC25A10 ARF4 SPTBN2 RHOT2 CPNE3 AGR2 COPA PDIA3 RAB5C ATP5B TIMM50 CANX COPB2 SRPR ATP5O CAP1 RAB6A RANBP2 NDUFS3 SEC24C TPR NDUFS1 NSF HSP90AA1 NUP88 SLC25A6…
723	telomere maintenance	0.00016789	0.0025834	6/405	0.014	30/14267	0.002	TNKS1BP1 PTGES3 XRCC5 XRCC6 PRKDC PARP1
48194	Golgi vesicle budding	0.00018021	0.0027375	4/405	0.009	11/14267	0	COPA COPB2 ARCN1 COPE
1909	leukocyte mediated cytotoxicity	0.00018021	0.0027375	4/405	0.009	11/14267	0	TUBB UNC13D TUBB2C PRDX1
32200	telomere organization	0.00020325	0.0030681	6/405	0.014	31/14267	0.002	TNKS1BP1 PTGES3 XRCC5 XRCC6 PRKDC PARP1
34621	cellular macromolecular complex subunit organization	0.00020939	0.0031408	23/405	0.056	355/14267	0.024	HIST1H2BB NCBP1 HIST1H2BC HSP90AA1 HIST1H1B FKBP4 PREX1 TUBB2C DDX1 NAP1L1 ARPC4 CALR SFRS1 DSTN SFRS6 RPS25 TUBB SET SNRNP200 SUPT16H SMARCA5 H2AFY HSPD1
46040	IMP metabolic process	0.00021762	0.0032237	3/405	0.007	5/14267	0	GARS PAICS GART
6188	IMP biosynthetic process	0.00021762	0.0032237	3/405	0.007	5/14267	0	GARS PAICS GART
60249	anatomical structure homeostasis	0.00022649	0.0033344	11/405	0.027	107/14267	0.007	TNKS1BP1 ALDOA PTGES3 XRCC5 CORO1A RAC2 XRCC6 PRKDC PFKM PARP1 FH
16044	cellular membrane organization	0.00024258	0.0035493	24/405	0.059	382/14267	0.026	COPA HSP90AA1 OPA1 GNAI3 ATP5B HK2 ATP6V1H TIMM50 PPT1 COPB2 CORO1A UNC13D GAPVD1 TFRC TXNDC5 ARCN1 USO1 CAP1 SAR1B SEC24C EMD COPE HSPA8 FH
1906	cell killing	0.00024423	0.0035509	6/405	0.014	32/14267	0.002	TUBB UNC13D HNRNPUL2 TUBB2C CNP PRDX1
9123	nucleoside monophosphate metabolic process	0.00024566	0.0035509	8/405	0.019	59/14267	0.004	ADK GARS CNP PAICS GMPS IMPDH1 IMPDH2 GART
6890	retrograde vesicle-mediated transport, Golgi to ER	0.00025128	0.003601	5/405	0.012	21/14267	0.001	COPA COPB2 SCFD1 ARCN1 COPE
61024	membrane organization	0.00025214	0.003601	24/405	0.059	383/14267	0.026	COPA HSP90AA1 OPA1 GNAI3 ATP5B HK2 ATP6V1H TIMM50 PPT1 COPB2 CORO1A UNC13D GAPVD1 TFRC TXNDC5 ARCN1 USO1 CAP1 SAR1B SEC24C EMD COPE HSPA8 FH
6333	chromatin assembly or disassembly	0.00026393	0.0037294	12/405	0.029	127/14267	0.008	HIST1H2BB HIST1H2BC SET HIST1H1B MTA2 SMARCC2 SUPT16H SMARCA5 NAP1L1 CBX3 H2AFY CHD4
48199	vesicle targeting, to, from or within Golgi	0.00026427	0.0037294	4/405	0.009	12/14267	0	COPA COPB2 ARCN1 COPE
34622	cellular macromolecular complex assembly	0.00026707	0.0037468	21/405	0.051	315/14267	0.022	HIST1H2BB NCBP1 HIST1H2BC HSP90AA1 HIST1H1B FKBP4 PREX1 TUBB2C DDX1 NAP1L1 ARPC4 CALR SFRS1 SFRS6 RPS25 TUBB SET SNRNP200 SMARCA5 H2AFY HSPD1
51234	establishment of localization	0.00027073	0.0037759	102/405	0.251	2606/14267	0.182	SRP14 NCBP1 RAB1B SELENBP1 TPD52 SLC7A5 HOOK1 SPR SAR1B SCAMP3 OPA1 MAGOH HNRNPA2B1 POR UNC13D KRT18 GAPVD1 TXNDC5 USO1 PDCD6IP MYBBP1A LRPPRC GNAI3 PPT1 SFXN1 ACAT2 CALR ACAT1 CSE1L AP2M1 FH MYO1C GARS CORO1A SLC25A13 TOMM70A NDUFV1 TRPS1 SLC25A10 ARF4 SPTBN2 RHOT2 CPNE3 AGR2 COPA PDIA3 RAB5C ATP5B TIMM50 CANX COPB2 SRPR ATP5O CAP1 RAB6A RANBP2 NDUFS3 SEC24C TPR NDUFS1 NSF HSP90AA1 NUP88 SLC25A6…
19538	protein metabolic process	0.00027465	0.0038084	102/405	0.251	2607/14267	0.182	RPL14 CNDP2 RPL13 RPL15 EIF5B CCT2 CCT3 RPLP1 RPN2 RPS27A CAPNS1 PPP1CB RSL1D1 RPS18 RARS DLD HARS MRPL49 DSP RAD23B EEF1B2 ERBB2 PPT1 HSPA1A CALR ACP1 KARS RPS25 RPS27 RPL7 RPL9 RPS24 FH PHB GARS EPRS PCNP TKT OXSR1 CCT5 CCT4 UBA1 PPIA CCT8 HSPD1 PARP1 AHSA1 PC PTGES3 COPA NARS PDIA6 PRDX2 TIMM50 CANX TTLL12 WARS P4HA1 TPP2 CAP1 RAB6A RANBP2 TPR NSF CDK1 HSP90AA1 NCL PPM1G TRAP1 G6PD PSME1 PSME2…
8064	regulation of actin polymerization or depolymerization	0.00031053	0.004281	8/405	0.019	61/14267	0.004	ARPC1B CORO1A LIMA1 SCIN CAPZA1 SPTBN2 CAPZB SPTAN1
30004	cellular monovalent inorganic cation homeostasis	0.00031767	0.0043047	5/405	0.012	22/14267	0.001	ATP5B ATP6V1H ATP1A1 PPT1 NCL
51693	actin filament capping	0.00031767	0.0043047	5/405	0.012	22/14267	0.001	SCIN CAPZA1 SPTBN2 CAPZB SPTAN1
19674	NAD metabolic process	0.00031767	0.0043047	5/405	0.012	22/14267	0.001	DLST NAMPT LDHB MDH2 IDH3A
6417	regulation of translation	0.00034804	0.0046897	13/405	0.032	150/14267	0.01	NCBP1 SRP14 MAGOH DDX1 EIF5B CALR EIF4G1 EIF4A3 EIF4E EIF4A2 WIBG KRT7 HSPB1
42254	ribosome biogenesis	0.00035183	0.0047141	12/405	0.029	131/14267	0.009	RPS25 EIF4A3 SBDS TBL3 RPL7 EXOSC6 RPL14 EMG1 DDX21 NOP56 FBL RPS24
6259	DNA metabolic process	0.00038642	0.0051223	29/405	0.071	517/14267	0.036	XRCC5 PTGES3 HMGB1 RAD23B XRCC6 NAP1L1 RNH1 PRKDC PPT1 TK1 TOP1 SET KRT7 APEX1 TOP2A FEN1 SSRP1 PHB TNKS1BP1 PNKP PPIA SFPQ SUPT16H RUVBL2 RUVBL1 HSPD1 PARP1 RBM14 KPNA2
22607	cellular component assembly	0.00038704	0.0051223	44/405	0.108	912/14267	0.063	HSD17B10 NCBP1 LIMA1 FKBP4 PREX1 TUBB2C CAPZA1 HK2 NAP1L1 ARPC4 CALR ACAT2 ACAT1 SFRS6 RPS25 PRKAR2A TUBB SET EZR RAC2 H2AFY HIST1H2BB CDK1 HIST1H2BC HSP90AA1 OPA1 HIST1H1B YWHAB DDX1 EPRS PFKM DECR1 CRYZ SFRS1 SLC9A3R1 CPT1A CORO1A KRT19 GTF2I SNRNP200 SMARCA5 CTSD HSPD1 SEPT9
30832	regulation of actin filament length	0.00038874	0.0051223	8/405	0.019	63/14267	0.004	ARPC1B CORO1A LIMA1 SCIN CAPZA1 SPTBN2 CAPZB SPTAN1
42493	response to drug	0.00040273	0.0052775	18/405	0.044	257/14267	0.018	SRP14 CDK1 ASS1 ERBB2 SRP68 ATP1A1 CNP COMT CPS1 PARK7 HADHA CPT1A STAT3 TOP1 GNAS CAP1 HADH MGST1
9144	purine nucleoside triphosphate metabolic process	0.00045776	0.0059659	11/405	0.027	116/14267	0.008	ALDOA SLC25A13 ADK ATP5B OLA1 ATP6V1H ATP1A1 ATP5O ACLY ATP5A1 NDUFS1
44267	cellular protein metabolic process	0.00047417	0.0061461	86/405	0.212	2150/14267	0.15	PTGES3 COPA NARS RPL14 RPL13 RPL15 EIF5B PDIA6 TIMM50 PRDX2 CCT2 CCT3 CANX TTLL12 WARS P4HA1 RPLP1 RANBP2 RAB6A RPN2 TPR RPS27A CDK1 HSP90AA1 PPP1CB RSL1D1 TRAP1 PPM1G RPS18 G6PD PSME1 PSME2 RARS EIF4A2 MRPL49 HARS DSP CAND1 RUVBL2 RUVBL1 EEF1D USP7 TUFM RAD23B EEF1B2 ERBB2 FKBP4 PRKDC HSPA1A PPT1 CALR VARS ACP1 KARS RPS25 IARS RPS27 RPL7 RPL9 LARS HSPA8 FH RPS24 HSPA9 AIMP1 RRBP1 PHB TRIM28 GARS…
7010	cytoskeleton organization	0.00047841	0.0061676	26/405	0.064	449/14267	0.031	ALDOA LIMA1 PREX1 CAPZA1 HK2 HK1 ARPC4 CNP RCC1 CALR CAPZB DSTN HOOK1 PFN1 TUBB EZR RAC2 KRT7 KRT8 CAP1 KRT4 INF2 TACC2 KRT19 CORO1A SCIN
6800	oxygen and reactive oxygen species metabolic process	0.00048226	0.0061838	8/405	0.019	65/14267	0.004	PRDX6 PREX1 PRDX2 PRDX3 NDUFS3 PRDX1 PARK7 NDUFS1
9112	nucleobase metabolic process	0.00048931	0.0062406	5/405	0.012	24/14267	0.001	GARS PAICS GMPS APRT GART
46034	ATP metabolic process	0.00049926	0.0063337	10/405	0.024	99/14267	0.006	ALDOA SLC25A13 ATP5B OLA1 ATP6V1H ATP1A1 ATP5O ACLY ATP5A1 NDUFS1
51129	negative regulation of cellular component organization	0.00053096	0.0067002	14/405	0.034	177/14267	0.012	HMGB1 LIMA1 FKBP4 CAPZA1 HSPA1A CAPZB CORO1A SBDS SET SCIN SPTBN2 TPR ARHGDIA SPTAN1
70301	cellular response to hydrogen peroxide	0.00059751	0.0075004	5/405	0.012	25/14267	0.001	CDK1 PRDX6 PRDX2 PRDX3 PRDX1
71103	DNA conformation change	0.00060324	0.0075326	12/405	0.029	139/14267	0.009	TOP1 CDK1 HMGB1 HIST1H2BB HIST1H2BC SET HIST1H1B SMARCA5 NAP1L1 H2AFY ACIN1 TOP2A
43244	regulation of protein complex disassembly	0.00062656	0.0077831	7/405	0.017	52/14267	0.003	SBDS LIMA1 SCIN CAPZA1 SPTBN2 CAPZB SPTAN1
34614	cellular response to reactive oxygen species	0.00064451	0.0079645	6/405	0.014	38/14267	0.002	CDK1 PRDX6 PRDX5 PRDX2 PRDX3 PRDX1
51453	regulation of intracellular pH	0.00068105	0.0083727	4/405	0.009	15/14267	0.001	ATP5B ATP6V1H PPT1 NCL
7040	lysosome organization	0.00072272	0.0087479	5/405	0.012	26/14267	0.001	HOOK1 HK2 HK1 PPT1 NCL
42743	hydrogen peroxide metabolic process	0.00072272	0.0087479	5/405	0.012	26/14267	0.001	PRDX6 PRDX2 PRDX3 PRDX1 PARK7
6002	fructose 6-phosphate metabolic process	0.00072991	0.0087479	3/405	0.007	7/14267	0	TALDO1 GFPT1 PFKM
6200	ATP catabolic process	0.00072991	0.0087479	3/405	0.007	7/14267	0	OLA1 ATP5O ACLY
42921	glucocorticoid receptor signaling pathway	0.00072991	0.0087479	3/405	0.007	7/14267	0	PTGES3 RBM14 CALR
6886	intracellular protein transport	0.00073441	0.0087579	22/405	0.054	364/14267	0.025	COPA SRP14 PDIA3 YWHAB CALR COPB2 KRT18 CSE1L TOMM70A SRPR TRPS1 IPO4 ARCN1 USO1 RANBP2 TPR SAR1B SEC24C TNPO1 KPNA2 AP2M1 HSPA9
6310	DNA recombination	0.00079548	0.0094364	10/405	0.024	105/14267	0.007	XRCC5 HMGB1 PPIA SFPQ XRCC6 PRKDC RUVBL2 HSPD1 RUVBL1 RBM14
46037	GMP metabolic process	0.0008039	0.0094364	2/405	0.004	2/14267	0	IMPDH1 IMPDH2
6177	GMP biosynthetic process	0.0008039	0.0094364	2/405	0.004	2/14267	0	IMPDH1 IMPDH2
30029	actin filament-based process	0.00080714	0.0094364	17/405	0.041	250/14267	0.017	INF2 ALDOA LIMA1 MYO1C PREX1 CAPZA1 ARPC4 CALR CAPZB DSTN PFN1 CORO1A KRT19 EZR RAC2 SCIN CAP1
9141	nucleoside triphosphate metabolic process	0.00086066	0.010013	11/405	0.027	125/14267	0.008	ALDOA SLC25A13 ADK ATP5B OLA1 ATP6V1H ATP1A1 ATP5O ACLY ATP5A1 NDUFS1
6260	DNA replication	0.00086729	0.010014	14/405	0.034	186/14267	0.013	SSRP1 PHB NAP1L1 RNH1 TK1 TNKS1BP1 PNKP TOP1 SET KRT7 SUPT16H RBM14 TOP2A FEN1
6401	RNA catabolic process	0.00087699	0.010014	8/405	0.019	71/14267	0.004	NCBP1 EIF4A3 MAGOH WIBG RNH1 HNRNPD HSPA1A FEN1
6913	nucleocytoplasmic transport	0.00087852	0.010014	12/405	0.029	145/14267	0.01	NCBP1 SET PDIA3 TRPS1 THOC4 RANBP2 TPR CALR TNPO1 KPNA2 MYBBP1A HSPA9
16050	vesicle organization	0.0008836	0.010014	7/405	0.017	55/14267	0.003	COPA COPB2 CORO1A GNAI3 ARCN1 USO1 COPE
30833	regulation of actin filament polymerization	0.0008836	0.010014	7/405	0.017	55/14267	0.003	ARPC1B CORO1A SCIN CAPZA1 SPTBN2 CAPZB SPTAN1
6103	2-oxoglutarate metabolic process	0.00088785	0.010014	4/405	0.009	16/14267	0.001	DLST DLD IDH2 IDH3A
51179	localization	0.0008901	0.010014	111/405	0.274	2979/14267	0.208	SRP14 NCBP1 RAB1B SELENBP1 TPD52 SLC7A5 HOOK1 SPR SAR1B SCAMP3 OPA1 MAGOH HNRNPA2B1 POR TACC2 UNC13D KRT18 GAPVD1 TXNDC5 USO1 PDCD6IP MYBBP1A LRPPRC HMGB1 GNAI3 PPT1 SFXN1 ACAT2 CALR ACAT1 CSE1L AP2M1 FH MYO1C GARS CORO1A SLC25A13 TOMM70A NDUFV1 TRPS1 SLC25A10 ARF4 SPTBN2 RHOT2 CPNE3 AGR2 PC COPA PDIA3 RAB5C ATP5B TIMM50 CANX COPB2 SBDS SRPR ATP5O RANBP2 CAP1 RAB6A TPR NDUFS3 SEC24C NSF NDUFS1 CD…
51169	nuclear transport	0.00093327	0.01045	12/405	0.029	146/14267	0.01	NCBP1 SET PDIA3 TRPS1 THOC4 RANBP2 TPR CALR TNPO1 KPNA2 MYBBP1A HSPA9
10033	response to organic substance	0.00097159	0.010828	41/405	0.101	870/14267	0.06	ASS1 VAPB ERBB2 PRKDC CNP HSPA1A PRDX2 COMT PRDX3 HSPH1 SRRT PFN1 GSTM3 PRKAR2A SPR CAP1 ACSL3 EMD HSPA8 FH CDK1 HSP90AA1 GARS TRIM25 CPS1 S100A14 STAT3 CPT1A GART CORO1A KRT19 TFRC ALDH2 HSPB1 CTSC GNAS HSPD1 RBM14 PARP1 TJP2 MGST1
70887	cellular response to chemical stimulus	0.0010641	0.011804	23/405	0.056	399/14267	0.027	HMGB1 CDK1 VAPB PRKDC PRDX5 PRDX2 PRDX3 CRYZ PRDX1 STAT3 TRAP1 SRRT DHRS2 SBDS CORO1A PRKAR2A G6PD PRDX6 ALDH2 GNAS NQO1 PARP1 EMD
55067	monovalent inorganic cation homeostasis	0.0011132	0.012283	6/405	0.014	42/14267	0.002	ATP5B HK2 ATP6V1H ATP1A1 PPT1 NCL
30036	actin cytoskeleton organization	0.0011245	0.012283	16/405	0.039	235/14267	0.016	INF2 ALDOA LIMA1 PREX1 CAPZA1 ARPC4 CALR CAPZB DSTN PFN1 KRT19 CORO1A EZR RAC2 SCIN CAP1
6901	vesicle coating	0.0011352	0.012283	4/405	0.009	17/14267	0.001	COPA COPB2 ARCN1 COPE
42744	hydrogen peroxide catabolic process	0.0011352	0.012283	4/405	0.009	17/14267	0.001	PRDX6 PRDX2 PRDX3 PRDX1
30069	lysogeny	0.0011433	0.012283	3/405	0.007	8/14267	0	XRCC5 PPIA XRCC6
31958	corticosteroid receptor signaling pathway	0.0011433	0.012283	3/405	0.007	8/14267	0	PTGES3 RBM14 CALR
19047	provirus integration	0.0011433	0.012283	3/405	0.007	8/14267	0	XRCC5 PPIA XRCC6
9205	purine ribonucleoside triphosphate metabolic process	0.0012232	0.013082	10/405	0.024	111/14267	0.007	ALDOA SLC25A13 ATP5B OLA1 ATP6V1H ATP1A1 ATP5O ACLY ATP5A1 NDUFS1
9199	ribonucleoside triphosphate metabolic process	0.0013099	0.013947	10/405	0.024	112/14267	0.007	ALDOA SLC25A13 ATP5B OLA1 ATP6V1H ATP1A1 ATP5O ACLY ATP5A1 NDUFS1
43254	regulation of protein complex assembly	0.0013858	0.014625	9/405	0.022	94/14267	0.006	HMGB1 ARPC1B CORO1A SCIN CAPZA1 SPTBN2 CAND1 CAPZB SPTAN1
32956	regulation of actin cytoskeleton organization	0.0013858	0.014625	9/405	0.022	94/14267	0.006	ARPC1B CORO1A LIMA1 SCIN CAPZA1 SPTBN2 SPR CAPZB SPTAN1
7032	endosome organization	0.0014271	0.01494	4/405	0.009	18/14267	0.001	HOOK1 RAB5C HK2 HK1
6112	energy reserve metabolic process	0.0014282	0.01494	6/405	0.014	44/14267	0.003	PTGES3 GFPT1 GNAS CPS1 PPP1CB PYGB
7015	actin filament organization	0.0014969	0.01559	8/405	0.019	77/14267	0.005	ALDOA CORO1A LIMA1 EZR PREX1 SCIN ARPC4 DSTN
6446	regulation of translational initiation	0.0016092	0.016614	6/405	0.014	45/14267	0.003	EIF4G1 NCBP1 EIF4A2 EIF5B DDX1 HSPB1
7033	vacuole organization	0.0016092	0.016614	6/405	0.014	45/14267	0.003	HOOK1 HK2 CTSD HK1 PPT1 NCL
6081	cellular aldehyde metabolic process	0.0016616	0.016615	5/405	0.012	31/14267	0.002	ALDH7A1 TALDO1 AKR1A1 IDH2 GRHPR
9203	ribonucleoside triphosphate catabolic process	0.001679	0.016615	3/405	0.007	9/14267	0	OLA1 ATP5O ACLY
9207	purine ribonucleoside triphosphate catabolic process	0.001679	0.016615	3/405	0.007	9/14267	0	OLA1 ATP5O ACLY
9163	nucleoside biosynthetic process	0.001679	0.016615	3/405	0.007	9/14267	0	ADK GARS APRT
6266	DNA ligation	0.001679	0.016615	3/405	0.007	9/14267	0	HMGB1 XRCC6 TOP2A
6265	DNA topological change	0.001679	0.016615	3/405	0.007	9/14267	0	TOP1 HMGB1 TOP2A
6734	NADH metabolic process	0.001679	0.016615	3/405	0.007	9/14267	0	DLST MDH2 IDH3A
46129	purine ribonucleoside biosynthetic process	0.001679	0.016615	3/405	0.007	9/14267	0	ADK GARS APRT
42455	ribonucleoside biosynthetic process	0.001679	0.016615	3/405	0.007	9/14267	0	ADK GARS APRT
42451	purine nucleoside biosynthetic process	0.001679	0.016615	3/405	0.007	9/14267	0	ADK GARS APRT
6900	membrane budding	0.0017676	0.01742	4/405	0.009	19/14267	0.001	COPA COPB2 ARCN1 COPE
44087	regulation of cellular component biogenesis	0.0018434	0.018093	12/405	0.029	158/14267	0.011	HMGB1 ARPC1B CORO1A SCIN CAPZA1 SPTBN2 SPR CAND1 HSPA1A CAPZB SPTAN1 PC
32970	regulation of actin filament-based process	0.0018569	0.018151	9/405	0.022	98/14267	0.006	ARPC1B CORO1A LIMA1 SCIN CAPZA1 SPTBN2 SPR CAPZB SPTAN1
30837	negative regulation of actin filament polymerization	0.0019241	0.018731	5/405	0.012	32/14267	0.002	SCIN CAPZA1 SPTBN2 CAPZB SPTAN1
6323	DNA packaging	0.0019419	0.018827	10/405	0.024	118/14267	0.008	CDK1 HIST1H2BB HIST1H2BC SET HIST1H1B SMARCA5 NAP1L1 H2AFY ACIN1 TOP2A
48284	organelle fusion	0.0021605	0.020861	4/405	0.009	20/14267	0.001	CORO1A GNAI3 OPA1 USO1
51276	chromosome organization	0.0021742	0.02091	27/405	0.066	525/14267	0.036	XRCC5 PTGES3 XRCC6 NAP1L1 PRKDC CBX3 SET SAFB H2AFY ACIN1 TOP2A CHD4 HIST1H2BB CDK1 HIST1H2BC HIST1H1B MTA2 PHB TNKS1BP1 SMARCC2 SMARCA5 SUPT16H RUVBL2 RUVBL1 PARP1 RBM14 SMARCA4
6979	response to oxidative stress	0.0023105	0.021959	13/405	0.032	184/14267	0.012	CDK1 PRDX5 PRDX2 PRDX3 OXSR1 PRDX1 PARK7 DHRS2 PNKP TRAP1 G6PD PRDX6 NQO1
33151	V(D)J recombination	0.0023482	0.021959	3/405	0.007	10/14267	0	HMGB1 XRCC6 PRKDC
6303	double-strand break repair via nonhomologous end joining	0.0023482	0.021959	3/405	0.007	10/14267	0	XRCC5 XRCC6 PRKDC
6552	leucine catabolic process	0.0023663	0.021959	2/405	0.004	3/14267	0	MCCC2 MCCC1
90077	foam cell differentiation	0.0023663	0.021959	2/405	0.004	3/14267	0	ACAT2 ACAT1
10742	macrophage derived foam cell differentiation	0.0023663	0.021959	2/405	0.004	3/14267	0	ACAT2 ACAT1
34433	steroid esterification	0.0023663	0.021959	2/405	0.004	3/14267	0	ACAT2 ACAT1
34435	cholesterol esterification	0.0023663	0.021959	2/405	0.004	3/14267	0	ACAT2 ACAT1
34434	sterol esterification	0.0023663	0.021959	2/405	0.004	3/14267	0	ACAT2 ACAT1
6402	mRNA catabolic process	0.0025121	0.023222	6/405	0.014	49/14267	0.003	NCBP1 EIF4A3 MAGOH WIBG RNH1 HSPA1A
6885	regulation of pH	0.0025381	0.023372	5/405	0.012	34/14267	0.002	ATP5B ATP6V1H ATP1A1 PPT1 NCL
51493	regulation of cytoskeleton organization	0.0025495	0.023387	11/405	0.027	143/14267	0.01	ARPC1B SBDS CORO1A LIMA1 FKBP4 SCIN CAPZA1 SPTBN2 SPR CAPZB SPTAN1
32271	regulation of protein polymerization	0.0025982	0.023652	7/405	0.017	66/14267	0.004	ARPC1B CORO1A SCIN CAPZA1 SPTBN2 CAPZB SPTAN1
6986	response to unfolded protein	0.0025982	0.023652	7/405	0.017	66/14267	0.004	HSPH1 HSP90AA1 VAPB HSPB1 HSPA1A HSPD1 HSPA8
6631	fatty acid metabolic process	0.0026125	0.023691	14/405	0.034	209/14267	0.014	PTGES3 ACADM ECH1 ECHS1 DECR1 HADHA CPT1A HADHB FAR1 FASN HADH ACSL3 RNPEP ACAA1
32272	negative regulation of protein polymerization	0.0028933	0.026138	5/405	0.012	35/14267	0.002	SCIN CAPZA1 SPTBN2 CAPZB SPTAN1
34613	cellular protein localization	0.0030426	0.027383	23/405	0.056	433/14267	0.03	COPA SRP14 CDK1 PDIA3 YWHAB CALR COPB2 KRT18 CSE1L TOMM70A SRPR TRPS1 IPO4 ARCN1 USO1 RANBP2 TPR SAR1B SEC24C TNPO1 KPNA2 AP2M1 HSPA9
16444	somatic cell DNA recombination	0.003119	0.027757	4/405	0.009	22/14267	0.001	HMGB1 XRCC6 PRKDC HSPD1
2562	somatic diversification of immune receptors via germline recombination within a single locus	0.003119	0.027757	4/405	0.009	22/14267	0.001	HMGB1 XRCC6 PRKDC HSPD1
6903	vesicle targeting	0.003119	0.027757	4/405	0.009	22/14267	0.001	COPA COPB2 ARCN1 COPE
9146	purine nucleoside triphosphate catabolic process	0.0031613	0.027924	3/405	0.007	11/14267	0	OLA1 ATP5O ACLY
6107	oxaloacetate metabolic process	0.0031613	0.027924	3/405	0.007	11/14267	0	CS MDH2 PC
70727	cellular macromolecule localization	0.0033133	0.029159	23/405	0.056	436/14267	0.03	COPA SRP14 CDK1 PDIA3 YWHAB CALR COPB2 KRT18 CSE1L TOMM70A SRPR TRPS1 IPO4 ARCN1 USO1 RANBP2 TPR SAR1B SEC24C TNPO1 KPNA2 AP2M1 HSPA9
33043	regulation of organelle organization	0.0039083	0.03427	15/405	0.037	242/14267	0.016	LIMA1 FKBP4 CAPZA1 RCC1 CAPZB ARPC1B CORO1A SBDS SET GOLPH3 SCIN SPTBN2 SPR TPR SPTAN1
45022	early endosome to late endosome transport	0.0041269	0.035533	3/405	0.007	12/14267	0	HOOK1 HK2 HK1
6906	vesicle fusion	0.0041269	0.035533	3/405	0.007	12/14267	0	CORO1A GNAI3 USO1
10510	regulation of acetyl-CoA biosynthetic process from pyruvate	0.0041269	0.035533	3/405	0.007	12/14267	0	DLD DLAT PDHB
46209	nitric oxide metabolic process	0.0041269	0.035533	3/405	0.007	12/14267	0	SPR CPS1 NQO1
19321	pentose metabolic process	0.0041269	0.035533	3/405	0.007	12/14267	0	G6PD TALDO1 DCXR
2200	somatic diversification of immune receptors	0.0043328	0.037171	4/405	0.009	24/14267	0.001	HMGB1 XRCC6 PRKDC HSPD1
30263	apoptotic chromosome condensation	0.0046436	0.039134	2/405	0.004	4/14267	0	ACIN1 TOP2A
43174	nucleoside salvage	0.0046436	0.039134	2/405	0.004	4/14267	0	ADK APRT
6166	purine ribonucleoside salvage	0.0046436	0.039134	2/405	0.004	4/14267	0	ADK APRT
7042	lysosomal lumen acidification	0.0046436	0.039134	2/405	0.004	4/14267	0	PPT1 NCL
51014	actin filament severing	0.0046436	0.039134	2/405	0.004	4/14267	0	SCIN DSTN
34728	nucleosome organization	0.0048991	0.041142	8/405	0.019	93/14267	0.006	HIST1H2BB HIST1H2BC SET HIST1H1B SUPT16H SMARCA5 NAP1L1 H2AFY
31333	negative regulation of protein complex assembly	0.005224	0.043502	5/405	0.012	40/14267	0.002	SCIN CAPZA1 SPTBN2 CAPZB SPTAN1
9154	purine ribonucleotide catabolic process	0.005253	0.043502	3/405	0.007	13/14267	0	OLA1 ATP5O ACLY
51452	intracellular pH reduction	0.005253	0.043502	3/405	0.007	13/14267	0	ATP6V1H PPT1 NCL
55081	anion homeostasis	0.005253	0.043502	3/405	0.007	13/14267	0	CPS1 SLC9A3R1 CKB
6839	mitochondrial transport	0.0053307	0.043992	7/405	0.017	75/14267	0.005	HSP90AA1 SLC25A13 TOMM70A SLC25A10 ATP5B ATP5O ATP5A1
48872	homeostasis of number of cells	0.0055691	0.045801	8/405	0.019	95/14267	0.006	CORO1A G6PD SFXN1 PRDX2 ACIN1 PRDX1 FH RPS24
16042	lipid catabolic process	0.0058232	0.047726	12/405	0.029	182/14267	0.012	ECH1 ACADM PRDX6 ECHS1 PPT1 DECR1 CPS1 HADH CPT1A HADHA HADHB ACAA1
51789	response to protein stimulus	0.0060984	0.049811	9/405	0.022	117/14267	0.008	HSPH1 CDK1 HSP90AA1 VAPB HSPB1 TRIM25 HSPA1A HSPD1 HSPA8

## Sheet: B. Resistant up-regulated
Supplementary Table S3: Functional enrichment analysis of proteins differentially regulated in parental and AZD8931-resistant cells. B. Functional categories (GO biological processes) enriched in proteins up-regulated in AZD8931-resistant SKBR3-AZDRc cells.
GO-ID	GO term	p-value	FDR-corrected p-value	Cluster frequency	Cluster frequency (%)	Total frequency	Total frequency (%)	Proteins (gene symbols)
6412	translation	5.9085e-28	8.4315e-25	37/170	0.217	288/14297	0.02	RPL18 RPL17 NACA RPL19 RPL35 RPLP2 IARS2 EIF3D EIF3A RPS3A RPL6 RPLP0 EIF1AX EIF3E EIF3F RPL3 EIF3L RPL12 RPL7A RPS20 RPL4 RPL35A SARS AARS RPL27 RPS9 EIF2S3 RPL23A EEF2 RPS4X RPS6 RPL28 RPS17 EIF5AL1 RPS14 RPS15 EEF1G
6414	translational elongation	4.5278e-27	3.2306e-24	25/170	0.147	96/14297	0.006	RPL18 RPL17 RPL19 RPL35 RPLP2 RPL6 RPS3A RPLP0 RPL3 RPL12 RPL7A RPS20 RPL4 RPL35A RPS9 RPL27 EEF2 RPL23A RPS6 RPS4X RPL28 RPS17 RPS14 RPS15 EEF1G
10467	gene expression	7.033e-17	3.3453e-14	53/170	0.311	1259/14297	0.088	RPL18 RPL17 COPS2 RPL19 RPLP2 IARS2 YBX1 SFRS2B RPS3A EIF1AX RPLP0 TARDBP PCBP1 RPL12 RPL35A PPP2R1A EFTUD2 SARS AARS EIF2S3 EEF2 RPS4X PA2G4 PTRF RPS17 RPS14 EIF5AL1 RPS15 EEF1G NACA STRAP RPL35 BOP1 SF3B3 HNRNPA3 EIF3D EIF3A RPL6 EIF3E EIF3F RPL3 EIF3L BTF3 RPL7A RPS20 RPL4 PABPC1 RPL27 RPS9 RPL23A RPS6 RPL28 PUF60
44260	cellular macromolecule metabolic process	3.0975e-16	1.105e-13	91/170	0.535	3503/14297	0.245	RPL18 COPS2 RPL17 RPL19 PRDX4 RPLP2 CAD IARS2 CLTC YBX1 SFRS2B RPS3A BAG3 PCBP1 EIF1AX RPLP0 TARDBP PSMD1 PSMD3 PSMD4 RPL12 PSMD6 ABCE1 PPP2R1A RPL35A RBBP4 RAN SARS EFTUD2 AARS EIF2S3 EEF2 RPS4X MYH9 FLNA MCM6 ST13 EIF4G2 PA2G4 SEC61B PTRF UBE2K RPS17 EIF5AL1 RPS14 SERBP1 EIF2S1 RRM1 UBE2M RPS15 EEF1G NACA SRM GNAI2 STRAP RPL35 UBE2V1 BOP1 SF3B3 HNRNPA3 EIF3D EIF3A SQSTM1 RPL6 EIF3E EIF3F DNAJA1…
9987	cellular process	7.0976e-16	2.0256e-13	156/170	0.917	9364/14297	0.654	RPL18 RPL17 RPL19 SEC31A CTPS PGD PGAM1 RPLP2 IARS2 VCL TARDBP RPLP0 EIF1AX RPL12 API5 TXNL1 RPL35A ACTN4 RAN EFTUD2 BAIAP2 AARS ACTN1 EIF2S3 EEF2 MYH9 DCTN1 ST13 PA2G4 SEC61B PTRF RPS17 NME1 RPS14 SERBP1 EIF2S1 RPS15 TUBA4A MYL6 GNAI2 SRM STRAP GLUD1 HMGCS1 UBE2V1 BOP1 ARF5 HNRNPA3 EIF3D EIF3A TPI1 ARPC2 RPL6 EIF3E EIF3F DNAJA1 RPL3 EIF3L BTF3 RPL7A RPS20 RPL4 PABPC1 HNRNPAB FN1 LGALS1 FSCN1 ACA…
34645	cellular macromolecule biosynthetic process	1.6016e-15	3.8091e-13	46/170	0.27	1030/14297	0.072	RPL18 COPS2 RPL17 NACA RPL19 RPL35 RPLP2 IARS2 YBX1 EIF3D EIF3A RPS3A RPL6 TARDBP RPLP0 EIF1AX EIF3E EIF3F RPL3 EIF3L BTF3 RPL4 RPS20 RPL7A RPL12 RPL35A RBBP4 SARS AARS RPL27 RPS9 EIF2S3 RPL23A EEF2 RPS4X RPS6 RPL28 MCM6 PTRF RPS17 EIF5AL1 RPS14 RRM1 RPS15 PCNA EEF1G
9059	macromolecule biosynthetic process	3.4155e-15	6.9627e-13	46/170	0.27	1051/14297	0.073	RPL18 COPS2 RPL17 NACA RPL19 RPL35 RPLP2 IARS2 YBX1 EIF3D EIF3A RPS3A RPL6 TARDBP RPLP0 EIF1AX EIF3E EIF3F RPL3 EIF3L BTF3 RPL4 RPS20 RPL7A RPL12 RPL35A RBBP4 SARS AARS RPL27 RPS9 EIF2S3 RPL23A EEF2 RPS4X RPS6 RPL28 MCM6 PTRF RPS17 EIF5AL1 RPS14 RRM1 RPS15 PCNA EEF1G
44249	cellular biosynthetic process	1.3683e-14	2.4407e-12	58/170	0.341	1684/14297	0.117	RPL18 RPL17 COPS2 RPL19 CTPS PGD RPLP2 CAD IARS2 YBX1 RPS3A EIF1AX RPLP0 TARDBP RPL12 RPL35A RBBP4 SARS AARS EIF2S3 EEF2 RPS4X MCM6 PTRF RPS17 NME1 RPS14 EIF5AL1 RRM1 RPS15 EEF1G UGP2 NACA SRM GLUD1 RPL35 HMGCS1 HPRT1 EIF3D EIF3A TPI1 RPL6 EIF3E EIF3F RPL3 EIF3L BTF3 RPL7A RPS20 RPL4 ACACA RPL27 RPS9 RPL23A RPS6 RPL28 PHGDH PCNA
44267	cellular protein metabolic process	8.9722e-14	1.4226e-11	65/170	0.382	2150/14297	0.15	RPL18 RPL17 RPL19 PRDX4 RPLP2 CAD IARS2 RPS3A EIF1AX RPLP0 BAG3 PSMD1 PSMD3 PSMD4 RPL12 PSMD6 PPP2R1A RPL35A SARS AARS EIF2S3 EEF2 RPS4X MYH9 ST13 SEC61B UBE2K RPS17 EIF5AL1 RPS14 EIF2S1 UBE2M RPS15 EEF1G NACA GNAI2 SRM RPL35 UBE2V1 EIF3D EIF3A SQSTM1 RPL6 EIF3E EIF3F DNAJA1 RPL3 EIF3L HSPA5 RPL7A RPS20 RPL4 FN1 ANXA1 RPL27 RPS9 RPL23A RPS6 RPL28 PSMC4 VCP PSMC3 NEDD4 PSMC2 SPTBN1
44237	cellular metabolic process	1.9467e-13	2.7779e-11	106/170	0.623	4984/14297	0.348	RPL18 RPL17 RPL19 CTPS PGD PGAM1 RPLP2 IARS2 TARDBP RPLP0 EIF1AX RPL12 TXNL1 RPL35A RAN EFTUD2 AARS EIF2S3 EEF2 MYH9 ST13 PA2G4 SEC61B PTRF RPS17 NME1 RPS14 SERBP1 EIF2S1 RPS15 GNAI2 SRM STRAP GLUD1 HMGCS1 UBE2V1 BOP1 HNRNPA3 EIF3D TPI1 EIF3A RPL6 EIF3E EIF3F RPL3 DNAJA1 BTF3 EIF3L RPL7A RPS20 RPL4 PABPC1 FN1 ACACA RPS9 RPL23A RPS6 PSMC4 VCP PSMC3 NEDD4 PSMC2 PCNA SPTBN1 DNMT1 PUF60 COPS2 PRDX4 C…
9058	biosynthetic process	2.1861e-13	2.836e-11	58/170	0.341	1794/14297	0.125	RPL18 RPL17 COPS2 RPL19 CTPS PGD RPLP2 CAD IARS2 YBX1 RPS3A EIF1AX RPLP0 TARDBP RPL12 RPL35A RBBP4 SARS AARS EIF2S3 EEF2 RPS4X MCM6 PTRF RPS17 NME1 RPS14 EIF5AL1 RRM1 RPS15 EEF1G UGP2 NACA SRM GLUD1 RPL35 HMGCS1 HPRT1 EIF3D EIF3A TPI1 RPL6 EIF3E EIF3F RPL3 EIF3L BTF3 RPL7A RPS20 RPL4 ACACA RPL27 RPS9 RPL23A RPS6 RPL28 PHGDH PCNA
43170	macromolecule metabolic process	6.3455e-13	7.5458e-11	92/170	0.541	4012/14297	0.28	RPL18 COPS2 RPL17 RPL19 PRDX4 RPLP2 CAD IARS2 CLTC YBX1 SFRS2B RPS3A BAG3 PCBP1 EIF1AX RPLP0 TARDBP PSMD1 PSMD3 PSMD4 RPL12 PSMD6 ABCE1 PPP2R1A RPL35A RBBP4 RAN SARS EFTUD2 AARS EIF2S3 EEF2 RPS4X MYH9 FLNA MCM6 ST13 EIF4G2 PA2G4 SEC61B PTRF UBE2K RPS17 EIF5AL1 RPS14 SERBP1 EIF2S1 RRM1 UBE2M RPS15 EEF1G NACA SRM GNAI2 STRAP RPL35 UBE2V1 BOP1 SF3B3 HNRNPA3 EIF3D EIF3A SQSTM1 RPL6 EIF3E EIF3F DNAJA1…
6413	translational initiation	2.1857e-11	2.3992e-09	9/170	0.052	28/14297	0.001	EIF3D EIF3A RPS3A RPS17 EIF3E EIF1AX EIF3F EIF3L EIF2S3
19538	protein metabolic process	2.0046e-10	2.0433e-08	66/170	0.388	2608/14297	0.182	RPL18 RPL17 RPL19 PRDX4 RPLP2 CAD IARS2 RPS3A EIF1AX RPLP0 BAG3 PSMD1 PSMD3 PSMD4 RPL12 PSMD6 PPP2R1A RPL35A SARS AARS EIF2S3 EEF2 RPS4X MYH9 ST13 SEC61B UBE2K RPS17 EIF5AL1 RPS14 EIF2S1 UBE2M RPS15 EEF1G NACA GNAI2 SRM RPL35 UBE2V1 EIF3D EIF3A SQSTM1 RPL6 EIF3E EIF3F DNAJA1 RPL3 EIF3L HSPA5 RPL7A RPS20 RPL4 FN1 ANXA1 ACACA RPL27 RPS9 RPL23A RPS6 RPL28 PSMC4 VCP PSMC3 NEDD4 PSMC2 SPTBN1
44238	primary metabolic process	2.7416e-10	2.6082e-08	103/170	0.605	5282/14297	0.369	RPL18 RPL17 RPL19 CTPS PGD PGAM1 RPLP2 IARS2 TARDBP RPLP0 EIF1AX RPL12 RPL35A RAN EFTUD2 AARS EIF2S3 EEF2 MYH9 ST13 PA2G4 SEC61B PTRF NME1 RPS17 RPS14 SERBP1 EIF2S1 RPS15 HDLBP GNAI2 SRM STRAP GLUD1 HMGCS1 UBE2V1 BOP1 HNRNPA3 EIF3D TPI1 EIF3A RPL6 EIF3E EIF3F RPL3 DNAJA1 BTF3 EIF3L RPL7A RPS20 RPL4 PABPC1 FN1 ACACA RPS9 RPL23A RPS6 PSMC4 VCP PSMC3 NEDD4 PSMC2 PCNA SPTBN1 DNMT1 PUF60 COPS2 PRDX4 C…
8152	metabolic process	2.3499e-09	2.0959e-07	109/170	0.641	5952/14297	0.416	RPL18 RPL17 RPL19 CTPS PGD PGAM1 RPLP2 IARS2 TARDBP RPLP0 EIF1AX RPL12 TXNL1 RPL35A RAN EFTUD2 AARS EIF2S3 EEF2 MYH9 ST13 PA2G4 SEC61B PTRF RPS17 NME1 RPS14 SERBP1 EIF2S1 RPS15 HDLBP GNAI2 SRM STRAP GLUD1 HMGCS1 UBE2V1 BOP1 HNRNPA3 EIF3D TPI1 EIF3A RPL6 EIF3E EIF3F RPL3 DNAJA1 BTF3 EIF3L RPL7A RPS20 RPL4 PABPC1 FN1 ACACA RPS9 RPL23A UAP1L1 RPS6 PSMC4 VCP PSMC3 NEDD4 PSMC2 PCNA SPTBN1 DNMT1 PUF60 …
51246	regulation of protein metabolic process	3.2155e-08	2.6991e-06	26/170	0.152	635/14297	0.044	UBE2V1 EIF3E PSMD1 PSMD3 PSMD4 HSPA5 PSMD6 PPP2R1A RPS4X YWHAE FLNA FXR1 EIF4G2 PA2G4 VCP PSMC4 NEDD4 PSMC3 UBE2K EIF4H PSMC2 EIF2S1 EIF5AL1 PRKAR1A UBE2M DNMT1
46907	intracellular transport	3.1013e-07	2.4586e-05	25/170	0.147	665/14297	0.046	MYL6 RPL17 CLTA YWHAZ SEC31A CLTC AP2B1 SQSTM1 RANBP1 EHD1 KPNB1 RAB2A RAN LMNA MYH9 YWHAE FLNA YWHAG SEC61B VCP NEDD4 RPS15 PCNA SPTBN1 COPG
6139	nucleobase, nucleoside, nucleotide and nucleic acid metabolic process	5.2707e-07	3.9586e-05	45/170	0.264	1783/14297	0.124	COPS2 NACA CTPS STRAP PGD CAD IARS2 BOP1 HPRT1 SF3B3 YBX1 SFRS2B HNRNPA3 TPI1 PCBP1 TARDBP EIF3E BTF3 PABPC1 ABCE1 PPP2R1A RPL35A RBBP4 RAN SARS EFTUD2 AARS DPYSL2 RPS6 MCM6 EIF4G2 PA2G4 PTRF VCP RPS17 NME1 SERBP1 RPS14 RRM1 RPS15 PCNA MTAP DNMT1 UGP2 PUF60
34613	cellular protein localization	9.6606e-07	6.8928e-05	19/170	0.111	433/14297	0.03	RPL17 YWHAZ CLTA RAN LMNA CLTC YWHAE FLNA VCL YWHAG AP2B1 SEC61B VCP NEDD4 PCNA SPTBN1 MAPRE1 COPG KPNB1
70727	cellular macromolecule localization	1.0711e-06	7.2786e-05	19/170	0.111	436/14297	0.03	RPL17 YWHAZ CLTA RAN LMNA CLTC YWHAE FLNA VCL YWHAG AP2B1 SEC61B VCP NEDD4 PCNA SPTBN1 MAPRE1 COPG KPNB1
44085	cellular component biogenesis	1.4641e-06	9.2517e-05	31/170	0.182	1034/14297	0.072	TLN1 CALD1 BOP1 HPRT1 SF3B3 VCL EIF3A GSN RPLP0 HSPA4 RPL7A PLEC RPL35A PPP2R1A ACTN4 BAIAP2 FSCN1 ACTN1 RPS6 SEPT11 FLNA PA2G4 PTRF VCP RPS17 RPS14 RPS15 RRM1 TUBA4A H3F3A PARVA
51248	negative regulation of protein metabolic process	1.4912e-06	9.2517e-05	13/170	0.076	212/14297	0.014	PPP2R1A YWHAE FLNA FXR1 PSMC4 PSMC3 EIF3E PSMC2 PSMD1 DNMT1 PSMD3 PSMD4 PSMD6
34641	cellular nitrogen compound metabolic process	2.4805e-06	0.00014749	48/170	0.282	2075/14297	0.145	COPS2 NACA SRM CTPS STRAP GLUD1 PGD CAD IARS2 BOP1 HPRT1 SF3B3 YBX1 SFRS2B HNRNPA3 TPI1 PCBP1 TARDBP EIF3E BTF3 PABPC1 ABCE1 PPP2R1A RPL35A RBBP4 RAN SARS EFTUD2 AARS DPYSL2 RPS6 MCM6 EIF4G2 PA2G4 VCP PTRF RPS17 NME1 SERBP1 RPS14 RRM1 RPS15 PHGDH PCNA MTAP DNMT1 UGP2 PUF60
32268	regulation of cellular protein metabolic process	3.0346e-06	0.00017322	21/170	0.123	559/14297	0.039	PPP2R1A RPS4X YWHAE FXR1 EIF4G2 PA2G4 PSMC4 VCP PSMC3 EIF5AL1 EIF2S1 EIF3E PSMC2 EIF4H PRKAR1A PSMD1 DNMT1 PSMD3 PSMD4 HSPA5 PSMD6
42254	ribosome biogenesis	3.6259e-06	0.00019901	10/170	0.058	131/14297	0.009	RPL35A EIF3A PA2G4 RPS17 RPS14 RPLP0 RPS15 RPL7A BOP1 RPS6
8104	protein localization	3.9266e-06	0.00020753	28/170	0.164	921/14297	0.064	RPL17 CLTA TLN1 YWHAZ SEC31A NACA ARF5 CLTC VCL AP2B1 SQSTM1 KPNB1 RAB2A ACTN4 RAN LMNA MYH9 YWHAE FLNA YWHAG SEC61B VCP NEDD4 EIF5AL1 PCNA SPTBN1 MAPRE1 COPG
32269	negative regulation of cellular protein metabolic process	4.5467e-06	0.00023172	12/170	0.07	199/14297	0.013	PPP2R1A PSMC4 PSMC3 PSMC2 EIF3E PSMD1 PSMD3 DNMT1 PSMD4 PSMD6 YWHAE FXR1
31400	negative regulation of protein modification process	5.4226e-06	0.00026683	10/170	0.058	137/14297	0.009	PPP2R1A PSMC4 PSMC3 PSMC2 PSMD1 PSMD3 DNMT1 PSMD4 PSMD6 YWHAE
10608	posttranscriptional regulation of gene expression	6.1384e-06	0.00027407	13/170	0.076	241/14297	0.016	RPS4X YBX1 FLNA FXR1 EIF4G2 PA2G4 TARDBP EIF2S1 SERBP1 EIF3E EIF4H EIF5AL1 PABPC1
43161	proteasomal ubiquitin-dependent protein catabolic process	6.1724e-06	0.00027407	10/170	0.058	139/14297	0.009	SEC61B VCP PSMC4 PSMC3 PSMC2 PSMD1 PSMD3 PSMD4 HSPA5 PSMD6
10498	proteasomal protein catabolic process	6.1724e-06	0.00027407	10/170	0.058	139/14297	0.009	SEC61B VCP PSMC4 PSMC3 PSMC2 PSMD1 PSMD3 PSMD4 HSPA5 PSMD6
90304	nucleic acid metabolic process	6.338e-06	0.00027407	37/170	0.217	1458/14297	0.101	COPS2 NACA STRAP CAD IARS2 BOP1 SF3B3 YBX1 SFRS2B HNRNPA3 PCBP1 TARDBP EIF3E BTF3 PABPC1 ABCE1 PPP2R1A RPL35A RBBP4 RAN SARS EFTUD2 AARS RPS6 MCM6 EIF4G2 PA2G4 PTRF VCP RPS17 RPS14 SERBP1 RRM1 RPS15 PCNA DNMT1 PUF60
6886	intracellular protein transport	7.1433e-06	0.00029981	16/170	0.094	364/14297	0.025	RPL17 CLTA YWHAZ RAN LMNA CLTC YWHAE YWHAG AP2B1 SEC61B VCP NEDD4 PCNA SPTBN1 COPG KPNB1
51436	negative regulation of ubiquitin-protein ligase activity involved in mitotic cell cycle	8.4252e-06	0.00034351	7/170	0.041	62/14297	0.004	PSMC4 PSMC3 PSMC2 PSMD1 PSMD3 PSMD4 PSMD6
31145	anaphase-promoting complex-dependent proteasomal ubiquitin-dependent protein catabolic process	9.3843e-06	0.00036523	7/170	0.041	63/14297	0.004	PSMC4 PSMC3 PSMC2 PSMD1 PSMD3 PSMD4 PSMD6
16070	RNA metabolic process	9.47e-06	0.00036523	28/170	0.164	965/14297	0.067	COPS2 STRAP BOP1 IARS2 SF3B3 YBX1 HNRNPA3 SFRS2B TARDBP EIF3E PCBP1 BTF3 PABPC1 RPL35A PPP2R1A ABCE1 SARS EFTUD2 AARS RPS6 EIF4G2 PA2G4 PTRF RPS17 RPS14 SERBP1 RPS15 PUF60
51437	positive regulation of ubiquitin-protein ligase activity involved in mitotic cell cycle	1.0432e-05	0.00039176	7/170	0.041	64/14297	0.004	PSMC4 PSMC3 PSMC2 PSMD1 PSMD3 PSMD4 PSMD6
6807	nitrogen compound metabolic process	1.1595e-05	0.00042426	48/170	0.282	2193/14297	0.153	COPS2 NACA SRM CTPS STRAP GLUD1 PGD CAD IARS2 BOP1 HPRT1 SF3B3 YBX1 SFRS2B HNRNPA3 TPI1 PCBP1 TARDBP EIF3E BTF3 PABPC1 ABCE1 PPP2R1A RPL35A RBBP4 RAN SARS EFTUD2 AARS DPYSL2 RPS6 MCM6 EIF4G2 PA2G4 VCP PTRF RPS17 NME1 SERBP1 RPS14 RRM1 RPS15 PHGDH PCNA MTAP DNMT1 UGP2 PUF60
51641	cellular localization	1.1911e-05	0.00042491	28/170	0.164	977/14297	0.068	MYL6 RPL17 CLTA TLN1 YWHAZ SEC31A CLTC VCL AP2B1 SQSTM1 RANBP1 EHD1 KPNB1 RAB2A RAN LMNA MYH9 YWHAE FLNA YWHAG SEC61B VCP NEDD4 RPS15 PCNA SPTBN1 MAPRE1 COPG
51352	negative regulation of ligase activity	1.282e-05	0.00043359	7/170	0.041	66/14297	0.004	PSMC4 PSMC3 PSMC2 PSMD1 PSMD3 PSMD4 PSMD6
51444	negative regulation of ubiquitin-protein ligase activity	1.282e-05	0.00043359	7/170	0.041	66/14297	0.004	PSMC4 PSMC3 PSMC2 PSMD1 PSMD3 PSMD4 PSMD6
45184	establishment of protein localization	1.3065e-05	0.00043359	24/170	0.141	767/14297	0.053	RAB2A RPL17 YWHAZ CLTA NACA SEC31A ACTN4 RAN LMNA ARF5 MYH9 CLTC YWHAE FLNA YWHAG AP2B1 SEC61B VCP NEDD4 EIF5AL1 PCNA SPTBN1 COPG KPNB1
6396	RNA processing	1.3786e-05	0.0004471	20/170	0.117	568/14297	0.039	PPP2R1A RPL35A STRAP SARS EFTUD2 AARS BOP1 RPS6 SF3B3 YBX1 SFRS2B HNRNPA3 PA2G4 RPS17 PCBP1 TARDBP RPS14 RPS15 PABPC1 PUF60
51439	regulation of ubiquitin-protein ligase activity involved in mitotic cell cycle	1.5644e-05	0.00049608	7/170	0.041	68/14297	0.004	PSMC4 PSMC3 PSMC2 PSMD1 PSMD3 PSMD4 PSMD6
31398	positive regulation of protein ubiquitination	1.7105e-05	0.00052457	8/170	0.047	95/14297	0.006	PSMC4 PSMC3 PSMC2 PSMD1 PSMD3 PSMD4 HSPA5 PSMD6
42274	ribosomal small subunit biogenesis	1.76e-05	0.00052457	4/170	0.023	14/14297	0	RPS17 RPS14 RPS15 RPS6
33036	macromolecule localization	1.7645e-05	0.00052457	30/170	0.176	1111/14297	0.077	RPL17 HDLBP CLTA TLN1 YWHAZ SEC31A NACA ARF5 CLTC VCL AP2B1 SQSTM1 KPNB1 RAB2A ACTN4 RAN ANXA1 LMNA MYH9 YWHAE FLNA YWHAG SEC61B VCP NEDD4 EIF5AL1 PCNA SPTBN1 MAPRE1 COPG
51443	positive regulation of ubiquitin-protein ligase activity	1.8963e-05	0.00055224	7/170	0.041	70/14297	0.004	PSMC4 PSMC3 PSMC2 PSMD1 PSMD3 PSMD4 PSMD6
44265	cellular macromolecule catabolic process	2.0314e-05	0.00057977	17/170	0.1	441/14297	0.03	ABCE1 CAD MYH9 SEC61B PSMC4 VCP SQSTM1 UBE2K PSMC3 NEDD4 EIF3E PSMC2 PSMD1 PSMD3 PSMD4 HSPA5 PSMD6
51603	proteolysis involved in cellular protein catabolic process	2.0984e-05	0.00058715	14/170	0.082	311/14297	0.021	MYH9 SEC61B PSMC4 VCP PSMC3 NEDD4 UBE2K SQSTM1 PSMC2 PSMD1 PSMD3 PSMD4 HSPA5 PSMD6
44257	cellular protein catabolic process	2.3341e-05	0.00064054	14/170	0.082	314/14297	0.021	MYH9 SEC61B PSMC4 VCP PSMC3 NEDD4 UBE2K SQSTM1 PSMC2 PSMD1 PSMD3 PSMD4 HSPA5 PSMD6
51351	positive regulation of ligase activity	2.5015e-05	0.00067352	7/170	0.041	73/14297	0.005	PSMC4 PSMC3 PSMC2 PSMD1 PSMD3 PSMD4 PSMD6
6511	ubiquitin-dependent protein catabolic process	2.707e-05	0.00071535	13/170	0.076	277/14297	0.019	SEC61B PSMC4 VCP PSMC3 NEDD4 UBE2K SQSTM1 PSMC2 PSMD1 PSMD3 PSMD4 HSPA5 PSMD6
15031	protein transport	3.1358e-05	0.00080249	23/170	0.135	756/14297	0.052	RAB2A RPL17 YWHAZ CLTA NACA SEC31A ACTN4 RAN LMNA ARF5 MYH9 CLTC YWHAE YWHAG AP2B1 SEC61B VCP NEDD4 EIF5AL1 PCNA SPTBN1 COPG KPNB1
51649	establishment of localization in cell	3.2319e-05	0.00080249	25/170	0.147	865/14297	0.06	MYL6 RPL17 CLTA YWHAZ SEC31A CLTC AP2B1 SQSTM1 RANBP1 EHD1 KPNB1 RAB2A RAN LMNA MYH9 YWHAE FLNA YWHAG SEC61B VCP NEDD4 RPS15 PCNA SPTBN1 COPG
43632	modification-dependent macromolecule catabolic process	3.2617e-05	0.00080249	13/170	0.076	282/14297	0.019	SEC61B PSMC4 VCP PSMC3 NEDD4 UBE2K SQSTM1 PSMC2 PSMD1 PSMD3 PSMD4 HSPA5 PSMD6
19941	modification-dependent protein catabolic process	3.2617e-05	0.00080249	13/170	0.076	282/14297	0.019	SEC61B PSMC4 VCP PSMC3 NEDD4 UBE2K SQSTM1 PSMC2 PSMD1 PSMD3 PSMD4 HSPA5 PSMD6
31397	negative regulation of protein ubiquitination	3.8591e-05	0.00093338	7/170	0.041	78/14297	0.005	PSMC4 PSMC3 PSMC2 PSMD1 PSMD3 PSMD4 PSMD6
51438	regulation of ubiquitin-protein ligase activity	4.9299e-05	0.0011725	7/170	0.041	81/14297	0.005	PSMC4 PSMC3 PSMC2 PSMD1 PSMD3 PSMD4 PSMD6
30163	protein catabolic process	5.3942e-05	0.0012619	14/170	0.082	339/14297	0.023	MYH9 SEC61B PSMC4 VCP PSMC3 NEDD4 UBE2K SQSTM1 PSMC2 PSMD1 PSMD3 PSMD4 HSPA5 PSMD6
51340	regulation of ligase activity	6.2328e-05	0.0014345	7/170	0.041	84/14297	0.005	PSMC4 PSMC3 PSMC2 PSMD1 PSMD3 PSMD4 PSMD6
51247	positive regulation of protein metabolic process	7.7928e-05	0.0017651	13/170	0.076	307/14297	0.021	RPS4X PSMC4 VCP PSMC3 NEDD4 PSMC2 EIF5AL1 PSMD1 DNMT1 PSMD3 PSMD4 HSPA5 PSMD6
31396	regulation of protein ubiquitination	9.7497e-05	0.0021739	8/170	0.047	121/14297	0.008	PSMC4 PSMC3 PSMC2 PSMD1 PSMD3 PSMD4 HSPA5 PSMD6
9057	macromolecule catabolic process	0.00010448	0.0022936	17/170	0.1	503/14297	0.035	ABCE1 CAD MYH9 SEC61B PSMC4 VCP SQSTM1 UBE2K PSMC3 NEDD4 EIF3E PSMC2 PSMD1 PSMD3 PSMD4 HSPA5 PSMD6
22613	ribonucleoprotein complex biogenesis	0.00010882	0.0023528	10/170	0.058	194/14297	0.013	RPL35A EIF3A PA2G4 RPS17 RPS14 RPLP0 RPS15 RPL7A BOP1 RPS6
6605	protein targeting	0.00014567	0.0030746	10/170	0.058	201/14297	0.014	RPL17 YWHAG YWHAZ SEC61B NEDD4 RAN LMNA SPTBN1 YWHAE KPNB1
44419	interspecies interaction between organisms	0.00014651	0.0030746	13/170	0.076	327/14297	0.022	ABCE1 NACA RAN VIM SMC2 YWHAE PSMC3 NEDD4 RPLP0 TARDBP PSMC2 EIF4H KPNB1
6364	rRNA processing	0.00015535	0.0032128	7/170	0.041	97/14297	0.006	RPL35A PA2G4 RPS17 RPS14 RPS15 BOP1 RPS6
48519	negative regulation of biological process	0.00016017	0.0032652	42/170	0.247	2020/14297	0.141	YWHAZ GNAI2 VCL SH3GLB1 SQSTM1 GSN EIF3E TARDBP BAG3 PSMD1 PSMD3 PSMD4 HSPA5 PSMD6 ARL6IP5 API5 HNRNPAB PPP2R1A RBBP4 ACTN4 LGALS1 ANXA1 ACTN1 CSDA RPS6 YWHAE FLNA ANXA2 FXR1 EIF4G2 PA2G4 PSMC4 CLIC4 NME1 PSMC3 NEDD4 EIF5AL1 RPS14 PSMC2 SPTBN1 DNMT1 MAPRE1
32270	positive regulation of cellular protein metabolic process	0.00018291	0.0036762	12/170	0.07	290/14297	0.02	VCP PSMC4 PSMC3 EIF5AL1 PSMC2 PSMD1 PSMD3 DNMT1 PSMD4 HSPA5 RPS4X PSMD6
16072	rRNA metabolic process	0.0001999	0.003821	7/170	0.041	101/14297	0.007	RPL35A PA2G4 RPS17 RPS14 RPS15 BOP1 RPS6
22607	cellular component assembly	0.00020043	0.003821	24/170	0.141	912/14297	0.063	PPP2R1A TLN1 ACTN4 CALD1 BAIAP2 FSCN1 ACTN1 HPRT1 RPS6 SF3B3 FLNA SEPT11 VCL EIF3A PTRF VCP GSN RPS14 RRM1 TUBA4A H3F3A HSPA4 PLEC PARVA
30029	actin filament-based process	0.0002007	0.003821	11/170	0.064	250/14297	0.017	MYL6 TLN1 CNN3 ACTN4 GSN CALD1 FSCN1 MYH9 EHD2 FLNA PARVA
43488	regulation of mRNA stability	0.00020082	0.003821	4/170	0.023	25/14297	0.001	SERBP1 TARDBP PABPC1 YBX1
48523	negative regulation of cellular process	0.00020648	0.0038769	39/170	0.229	1844/14297	0.128	YWHAZ GNAI2 VCL SH3GLB1 SQSTM1 GSN EIF3E TARDBP BAG3 PSMD1 PSMD3 PSMD4 HSPA5 PSMD6 API5 HNRNPAB PPP2R1A RBBP4 ACTN4 LGALS1 ANXA1 ACTN1 CSDA RPS6 YWHAE FXR1 EIF4G2 PA2G4 PSMC4 CLIC4 NME1 PSMC3 NEDD4 EIF5AL1 RPS14 PSMC2 SPTBN1 DNMT1 MAPRE1
16192	vesicle-mediated transport	0.00023342	0.0043019	18/170	0.105	590/14297	0.041	RAB2A CLTA YWHAZ SEC31A DPYSL2 ARF5 CLTC FLNA AP2B1 VCP SQSTM1 NME1 NEDD4 GSN ACTR1A EHD1 COPG EHD2
43487	regulation of RNA stability	0.00023514	0.0043019	4/170	0.023	26/14297	0.001	SERBP1 TARDBP PABPC1 YBX1
43086	negative regulation of catalytic activity	0.00024997	0.0045152	12/170	0.07	300/14297	0.02	PPP2R1A YWHAG PSMC4 GNAI2 PSMC3 PSMC2 PSMD1 PSMD3 PSMD4 HSPA5 PSMD6 FLNA
42255	ribosome assembly	0.00033581	0.0059901	3/170	0.017	12/14297	0	EIF3A RPS14 RPS6
28	ribosomal small subunit assembly	0.00041839	0.007281	2/170	0.011	3/14297	0	RPS14 RPS6
6610	ribosomal protein import into nucleus	0.00041839	0.007281	2/170	0.011	3/14297	0	RPL17 KPNB1
6417	regulation of translation	0.00042597	0.0073236	8/170	0.047	150/14297	0.01	EIF4G2 PA2G4 EIF5AL1 EIF4H EIF3E EIF2S1 RPS4X FXR1
60	protein import into nucleus, translocation	0.00047252	0.0080272	4/170	0.023	31/14297	0.002	SEC61B LMNA SPTBN1 KPNB1
34470	ncRNA processing	0.00050327	0.0083485	9/170	0.052	193/14297	0.013	RPL35A PA2G4 RPS17 SARS RPS14 RPS15 AARS BOP1 RPS6
30036	actin cytoskeleton organization	0.00050899	0.0083485	10/170	0.058	235/14297	0.016	TLN1 CNN3 ACTN4 GSN CALD1 FSCN1 MYH9 EHD2 FLNA PARVA
34660	ncRNA metabolic process	0.00050899	0.0083485	10/170	0.058	235/14297	0.016	RPL35A PA2G4 RPS17 SARS RPS14 RPS15 AARS BOP1 IARS2 RPS6
278	mitotic cell cycle	0.00062071	0.010065	13/170	0.076	380/14297	0.026	RAN RPS6 CLTC SMC2 DCTN1 PSMC4 PSMC3 PSMC2 PSMD1 PSMD3 PSMD4 MAPRE1 PSMD6
8380	RNA splicing	0.00064691	0.010372	11/170	0.064	287/14297	0.02	SFRS2B HNRNPA3 PPP2R1A STRAP PCBP1 EFTUD2 TARDBP PABPC1 SF3B3 YBX1 PUF60
6564	L-serine biosynthetic process	0.00083023	0.012878	2/170	0.011	4/14297	0	PGD PHGDH
31340	positive regulation of vesicle fusion	0.00083023	0.012878	2/170	0.011	4/14297	0	ANXA1 ANXA2
42257	ribosomal subunit assembly	0.00083023	0.012878	2/170	0.011	4/14297	0	RPS14 RPS6
16043	cellular component organization	0.0010769	0.016523	47/170	0.276	2562/14297	0.179	YWHAZ CLTA TLN1 SEC31A CNN3 CALD1 CAD HPRT1 CLTC SF3B3 VCL EIF3A GSN HSPA4 EHD1 EHD2 MYOF PLEC HNRNPAB FN1 PPP2R1A RBBP4 ACTN4 RAN BAIAP2 FSCN1 LMNA ACTN1 MYH9 RPS6 SMC2 FLNA DCTN1 SEPT11 ANXA2 PTRF VCP NME1 NEDD4 RPS14 RRM1 TUBA4A DNMT1 H3F3A MAPRE1 COPG PARVA
43489	RNA stabilization	0.0011819	0.017753	3/170	0.017	18/14297	0.001	TARDBP PABPC1 YBX1
48255	mRNA stabilization	0.0011819	0.017753	3/170	0.017	18/14297	0.001	TARDBP PABPC1 YBX1
7049	cell cycle	0.0012077	0.017952	20/170	0.117	794/14297	0.055	RBBP4 RAN ANXA1 MYH9 RPS6 CLTC SMC2 DCTN1 SEPT11 MCM6 EIF4G2 PA2G4 PSMC4 PSMC3 PSMC2 PSMD1 PSMD3 PSMD4 MAPRE1 PSMD6
31338	regulation of vesicle fusion	0.0013729	0.019991	2/170	0.011	5/14297	0	ANXA1 ANXA2
30970	retrograde protein transport, ER to cytosol	0.0013729	0.019991	2/170	0.011	5/14297	0	SEC61B VCP
31399	regulation of protein modification process	0.0014424	0.020791	12/170	0.07	366/14297	0.025	PPP2R1A PSMC4 PSMC3 PSMC2 PSMD1 PRKAR1A PSMD3 DNMT1 PSMD4 HSPA5 PSMD6 YWHAE
16071	mRNA metabolic process	0.0015452	0.022051	12/170	0.07	369/14297	0.025	SFRS2B HNRNPA3 STRAP PCBP1 EIF3E SERBP1 EFTUD2 TARDBP PABPC1 SF3B3 YBX1 PUF60
22402	cell cycle process	0.0015718	0.022208	16/170	0.094	582/14297	0.04	RAN MYH9 RPS6 CLTC SMC2 DCTN1 EIF4G2 PA2G4 PSMC4 PSMC3 PSMC2 PSMD1 PSMD3 PSMD4 MAPRE1 PSMD6
44092	negative regulation of molecular function	0.00173	0.02405	12/170	0.07	374/14297	0.026	PPP2R1A YWHAG PSMC4 GNAI2 PSMC3 PSMC2 PSMD1 PSMD3 PSMD4 HSPA5 PSMD6 FLNA
6913	nucleocytoplasmic transport	0.0017359	0.02405	7/170	0.041	145/14297	0.01	RPL17 SEC61B RAN RPS15 LMNA SPTBN1 KPNB1
31401	positive regulation of protein modification process	0.001786	0.024506	9/170	0.052	231/14297	0.016	PSMC4 PSMC3 PSMC2 PSMD1 PSMD3 DNMT1 PSMD4 HSPA5 PSMD6
51169	nuclear transport	0.0018055	0.024537	7/170	0.041	146/14297	0.01	RPL17 SEC61B RAN RPS15 LMNA SPTBN1 KPNB1
6606	protein import into nucleus	0.001863	0.024795	5/170	0.029	74/14297	0.005	RPL17 SEC61B LMNA SPTBN1 KPNB1
42176	regulation of protein catabolic process	0.001863	0.024795	5/170	0.029	74/14297	0.005	VCP NEDD4 PSMD1 PSMD3 FLNA
51017	actin filament bundle assembly	0.0018766	0.024795	3/170	0.017	21/14297	0.001	ACTN4 CALD1 FSCN1
6446	regulation of translational initiation	0.0019664	0.025744	4/170	0.023	45/14297	0.003	EIF4G2 EIF4H EIF3E EIF2S1
51170	nuclear import	0.0022208	0.02855	5/170	0.029	77/14297	0.005	RPL17 SEC61B LMNA SPTBN1 KPNB1
7015	actin filament organization	0.0022208	0.02855	5/170	0.029	77/14297	0.005	ACTN4 GSN CALD1 FSCN1 FLNA
6221	pyrimidine nucleotide biosynthetic process	0.0024557	0.031288	3/170	0.017	23/14297	0.001	NME1 CTPS CAD
17038	protein import	0.0027284	0.034455	6/170	0.035	117/14297	0.008	RPL17 YWHAZ SEC61B LMNA SPTBN1 KPNB1
10605	negative regulation of macromolecule metabolic process	0.0031928	0.039966	19/170	0.111	802/14297	0.056	PPP2R1A CSDA YWHAE FLNA FXR1 PA2G4 PSMC4 PSMC3 NEDD4 TARDBP RPS14 EIF3E PSMC2 PSMD1 PSMD3 DNMT1 PSMD4 PSMD6 HNRNPAB
34329	cell junction assembly	0.0038426	0.047682	4/170	0.023	54/14297	0.003	TLN1 ACTN1 PLEC VCL
30433	ER-associated protein catabolic process	0.0039171	0.048188	3/170	0.017	27/14297	0.001	SEC61B VCP HSPA5
